# Supplementary material for: Multiple remote C(sp3)–H functionalizations of aliphatic ketones via bimetallic Cu–Pd catalyzed successive dehydrogenation
Source: Chem Sci. 2022 Nov 14;13(46):13843–50. doi: 10.1039/d2sc05370e (PMC9710215; doi:10.1039/d2sc05370e)
Supplement: SC-013-D2SC05370E-s001 [file SC-013-D2SC05370E-s001.cif]

# Electronic Supplementary Material (ESI) for Chemical Science.
# This journal is © The Royal Society of Chemistry 2022

####################################################################### 
# 
# This file contains crystal structure data downloaded from the 
# Cambridge Structural Database (CSD) hosted by the Cambridge 
# Crystallographic Data Centre (CCDC).
# 
# Full information about CCDC data access policies and citation 
# guidelines are available at http://www.ccdc.cam.ac.uk/access/V1 
# 
# Audit and citation data items may have been added by the CCDC. 
# Please retain this information to preserve the provenance of 
# this file and to allow appropriate attribution of the data. 
# 
#######################################################################

data_C6pF
_database_code_depnum_ccdc_archive 'CCDC 2151796'
loop_
_audit_author_name
_audit_author_address
'Ping Lin'
;Fujian Institute of Research on the Structure of Matter, Chinese Academy of Sciences
China
;
_audit_update_record             
;
2022-03-14 deposited with the CCDC.	2022-11-04 downloaded from the CCDC.
;
_audit_creation_date             2022-03-14
_audit_creation_method           
;
Olex2 1.2
(compiled 2018.05.29 svn.r3508 for OlexSys, GUI svn.r5506)
;
_shelx_SHELXL_version_number     2017/1
_chemical_name_common            ?
_chemical_name_systematic        ?
_chemical_formula_moiety         'C H2 Cl2, C21 H15 F O4'
_chemical_formula_sum            'C22 H17 Cl2 F O4'
_chemical_formula_weight         435.25
_chemical_melting_point          ?
loop_
_atom_type_symbol
_atom_type_description
_atom_type_scat_dispersion_real
_atom_type_scat_dispersion_imag
_atom_type_scat_source
C C 0.0033 0.0016 'International Tables Vol C Tables 4.2.6.8 and 6.1.1.4'
H H 0.0000 0.0000 'International Tables Vol C Tables 4.2.6.8 and 6.1.1.4'
Cl Cl 0.1484 0.1585 'International Tables Vol C Tables 4.2.6.8 and 6.1.1.4'
F F 0.0171 0.0103 'International Tables Vol C Tables 4.2.6.8 and 6.1.1.4'
O O 0.0106 0.0060 'International Tables Vol C Tables 4.2.6.8 and 6.1.1.4'

_shelx_space_group_comment       
;
The symmetry employed for this shelxl refinement is uniquely defined
by the following loop, which should always be used as a source of
symmetry information in preference to the above space-group names.
They are only intended as comments.
;
_space_group_crystal_system      monoclinic
_space_group_IT_number           14
_space_group_name_H-M_alt        'P 1 21/c 1'
_space_group_name_Hall           '-P 2ybc'
loop_
_space_group_symop_operation_xyz
'x, y, z'
'-x, y+1/2, -z+1/2'
'-x, -y, -z'
'x, -y-1/2, z-1/2'

_cell_length_a                   16.218(2)
_cell_length_b                   10.9800(15)
_cell_length_c                   11.7185(16)
_cell_angle_alpha                90
_cell_angle_beta                 107.344(7)
_cell_angle_gamma                90
_cell_volume                     1991.9(5)
_cell_formula_units_Z            4
_cell_measurement_reflns_used    3532
_cell_measurement_temperature    260(2)
_cell_measurement_theta_max      21.53
_cell_measurement_theta_min      2.27
_shelx_estimated_absorpt_T_max   0.972
_shelx_estimated_absorpt_T_min   0.958
_exptl_absorpt_coefficient_mu    0.362
_exptl_absorpt_correction_T_max  0.7452
_exptl_absorpt_correction_T_min  0.5971
_exptl_absorpt_correction_type   none
_exptl_absorpt_process_details   
;
SADABS-2016/2 (Bruker,2016/2) was used for absorption correction.
wR2(int) was 0.1332 before and 0.0959 after correction.
The Ratio of minimum to maximum transmission is 0.8013.
The \l/2 correction factor is Not present.
;
_exptl_absorpt_special_details   ?
_exptl_crystal_colour            yellow
_exptl_crystal_colour_primary    yellow
_exptl_crystal_density_diffrn    1.451
_exptl_crystal_density_meas      ?
_exptl_crystal_density_method    ?
_exptl_crystal_description       block
_exptl_crystal_F_000             896
_exptl_crystal_size_max          0.12
_exptl_crystal_size_mid          0.1
_exptl_crystal_size_min          0.08
_exptl_transmission_factor_max   ?
_exptl_transmission_factor_min   ?
_diffrn_reflns_av_R_equivalents  0.1615
_diffrn_reflns_av_unetI/netI     0.0712
_diffrn_reflns_Laue_measured_fraction_full 0.997
_diffrn_reflns_Laue_measured_fraction_max 0.997
_diffrn_reflns_limit_h_max       19
_diffrn_reflns_limit_h_min       -19
_diffrn_reflns_limit_k_max       13
_diffrn_reflns_limit_k_min       -13
_diffrn_reflns_limit_l_max       13
_diffrn_reflns_limit_l_min       -13
_diffrn_reflns_number            36123
_diffrn_reflns_point_group_measured_fraction_full 0.997
_diffrn_reflns_point_group_measured_fraction_max 0.997
_diffrn_reflns_theta_full        25.050
_diffrn_reflns_theta_max         25.050
_diffrn_reflns_theta_min         2.274
_diffrn_ambient_temperature      259.98
_diffrn_detector_area_resol_mean ?
_diffrn_measured_fraction_theta_full 0.997
_diffrn_measured_fraction_theta_max 0.997
_diffrn_measurement_device_type  'Bruker APEX-II CCD'
_diffrn_measurement_method       '\f and \w scans'
_diffrn_radiation_type           MoK\a
_diffrn_radiation_wavelength     0.71073
_diffrn_source                   ?
_diffrn_standards_number         0
_reflns_Friedel_coverage         0.000
_reflns_Friedel_fraction_full    .
_reflns_Friedel_fraction_max     .
_reflns_number_gt                1708
_reflns_number_total             3511
_reflns_special_details          
;
 Reflections were merged by SHELXL according to the crystal
 class for the calculation of statistics and refinement.
 
 _reflns_Friedel_fraction is defined as the number of unique
 Friedel pairs measured divided by the number that would be
 possible theoretically, ignoring centric projections and
 systematic absences.
;
_reflns_threshold_expression     'I > 2\s(I)'
_computing_cell_refinement       'SAINT V8.38A (?, 2016)'
_computing_data_collection       ?
_computing_data_reduction        'SAINT V8.38A (?, 2016)'
_computing_molecular_graphics    'Olex2 (Dolomanov et al., 2009)'
_computing_publication_material  'Olex2 (Dolomanov et al., 2009)'
_computing_structure_refinement  'ShelXL (Sheldrick, 2015)'
_computing_structure_solution    'SHELXT 2014/5 (Sheldrick, 2014)'
_refine_diff_density_max         0.243
_refine_diff_density_min         -0.340
_refine_diff_density_rms         0.057
_refine_ls_extinction_coef       .
_refine_ls_extinction_method     none
_refine_ls_goodness_of_fit_ref   1.052
_refine_ls_hydrogen_treatment    constr
_refine_ls_matrix_type           full
_refine_ls_number_parameters     263
_refine_ls_number_reflns         3511
_refine_ls_number_restraints     0
_refine_ls_R_factor_all          0.1472
_refine_ls_R_factor_gt           0.0602
_refine_ls_restrained_S_all      1.052
_refine_ls_shift/su_max          0.000
_refine_ls_shift/su_mean         0.000
_refine_ls_structure_factor_coef Fsqd
_refine_ls_weighting_details     
'w=1/[\s^2^(Fo^2^)+(0.0764P)^2^+1.4905P] where P=(Fo^2^+2Fc^2^)/3'
_refine_ls_weighting_scheme      calc
_refine_ls_wR_factor_gt          0.1394
_refine_ls_wR_factor_ref         0.1999
_refine_special_details          ?
_olex2_refinement_description    
;
1. Fixed Uiso
 At 1.2 times of:
  All C(H) groups, All C(H,H) groups
 At 1.5 times of:
  All C(H,H,H) groups
2.a Secondary CH2 refined with riding coordinates:
 C22(H22A,H22B)
2.b Aromatic/amide H refined with riding coordinates:
 C6(H6), C7(H7), C8(H8), C9(H9), C12(H12), C13(H13), C16(H16), C17(H17),
 C18(H18), C19(H19), C20(H20), C21(H21)
2.c Idealised Me refined as rotating group:
 C1(H1A,H1B,H1C)
;
_atom_sites_solution_hydrogens   geom
_atom_sites_solution_primary     ?
_atom_sites_solution_secondary   ?
loop_
_atom_site_label
_atom_site_type_symbol
_atom_site_fract_x
_atom_site_fract_y
_atom_site_fract_z
_atom_site_U_iso_or_equiv
_atom_site_adp_type
_atom_site_occupancy
_atom_site_site_symmetry_order
_atom_site_calc_flag
_atom_site_refinement_flags_posn
_atom_site_refinement_flags_adp
_atom_site_refinement_flags_occupancy
_atom_site_disorder_assembly
_atom_site_disorder_group
Cl1 Cl 0.02182(12) 0.66391(15) 0.43338(13) 0.0988(6) Uani 1 1 d . . . . .
Cl2 Cl 0.10990(11) 0.79528(15) 0.64810(14) 0.0958(6) Uani 1 1 d . . . . .
O1 O 0.1559(2) 0.4605(3) 0.7953(3) 0.0649(9) Uani 1 1 d . . . . .
O2 O 0.30349(19) 0.2928(2) 0.5991(3) 0.0534(8) Uani 1 1 d . . . . .
F1 F 0.7423(2) 0.2960(3) 0.0008(3) 0.0926(10) Uani 1 1 d . . . . .
O3 O 0.2549(2) 0.4647(3) 0.6498(3) 0.0659(9) Uani 1 1 d . . . . .
O4 O 0.5009(2) -0.0070(3) 0.2215(3) 0.0736(10) Uani 1 1 d . . . . .
C1 C 0.1039(4) 0.5160(5) 0.8614(5) 0.0781(16) Uani 1 1 d . . . . .
H1A H 0.045658 0.486755 0.831560 0.117 Uiso 1 1 calc GR . . . .
H1B H 0.104517 0.602871 0.852164 0.117 Uiso 1 1 calc GR . . . .
H1C H 0.126934 0.495505 0.944474 0.117 Uiso 1 1 calc GR . . . .
C2 C 0.1629(3) 0.3371(4) 0.7976(4) 0.0511(11) Uani 1 1 d . . . . .
C3 C 0.2126(3) 0.2828(4) 0.7303(4) 0.0469(10) Uani 1 1 d . . . . .
C4 C 0.2555(3) 0.3549(4) 0.6609(4) 0.0501(11) Uani 1 1 d . . . . .
C5 C 0.3106(3) 0.1680(4) 0.6008(4) 0.0496(11) Uani 1 1 d . . . . .
C6 C 0.3609(3) 0.1203(4) 0.5289(4) 0.0550(12) Uani 1 1 d . . . . .
H6 H 0.366851 0.036061 0.528706 0.066 Uiso 1 1 calc R . . . .
C7 C 0.4003(3) 0.1831(4) 0.4617(4) 0.0526(11) Uani 1 1 d . . . . .
H7 H 0.399162 0.267725 0.463576 0.063 Uiso 1 1 calc R . . . .
C8 C 0.4442(3) 0.1237(4) 0.3871(4) 0.0536(11) Uani 1 1 d . . . . .
H8 H 0.445595 0.039010 0.389740 0.064 Uiso 1 1 calc R . . . .
C9 C 0.4829(3) 0.1761(4) 0.3149(4) 0.0533(11) Uani 1 1 d . . . . .
H9 H 0.487070 0.260492 0.313621 0.064 Uiso 1 1 calc R . . . .
C10 C 0.5197(3) 0.1020(4) 0.2363(4) 0.0545(12) Uani 1 1 d . . . . .
C11 C 0.5784(3) 0.1564(4) 0.1755(4) 0.0484(11) Uani 1 1 d . . . . .
C12 C 0.6149(3) 0.2718(4) 0.2029(4) 0.0563(12) Uani 1 1 d . . . . .
H12 H 0.600848 0.318708 0.260565 0.068 Uiso 1 1 calc R . . . .
C13 C 0.6713(3) 0.3175(4) 0.1465(4) 0.0603(13) Uani 1 1 d . . . . .
H13 H 0.696485 0.393732 0.166411 0.072 Uiso 1 1 calc R . . . .
C14 C 0.6892(3) 0.2485(5) 0.0606(4) 0.0610(13) Uani 1 1 d . . . . .
C15 C 0.2205(3) 0.1551(4) 0.7317(4) 0.0509(11) Uani 1 1 d . . . . .
C16 C 0.1800(3) 0.0841(4) 0.7990(4) 0.0610(13) Uani 1 1 d . . . . .
H16 H 0.185659 -0.000218 0.800062 0.073 Uiso 1 1 calc R . . . .
C17 C 0.1323(3) 0.1391(4) 0.8630(4) 0.0637(13) Uani 1 1 d . . . . .
H17 H 0.105417 0.091490 0.907184 0.076 Uiso 1 1 calc R . . . .
C18 C 0.1233(3) 0.2649(4) 0.8630(4) 0.0605(12) Uani 1 1 d . . . . .
H18 H 0.090600 0.300789 0.907001 0.073 Uiso 1 1 calc R . . . .
C19 C 0.2712(3) 0.1001(4) 0.6645(4) 0.0531(11) Uani 1 1 d . . . . .
H19 H 0.277037 0.015803 0.664909 0.064 Uiso 1 1 calc R . . . .
C20 C 0.6013(3) 0.0896(4) 0.0891(4) 0.0564(12) Uani 1 1 d . . . . .
H20 H 0.578615 0.011767 0.070823 0.068 Uiso 1 1 calc R . . . .
C21 C 0.6562(3) 0.1339(4) 0.0297(4) 0.0617(13) Uani 1 1 d . . . . .
H21 H 0.670403 0.088484 -0.028771 0.074 Uiso 1 1 calc R . . . .
C22 C 0.1031(4) 0.6601(5) 0.5684(5) 0.0861(17) Uani 1 1 d . . . . .
H22A H 0.157891 0.645005 0.553518 0.103 Uiso 1 1 calc R . . . .
H22B H 0.092361 0.593369 0.616333 0.103 Uiso 1 1 calc R . . . .

loop_
_atom_site_aniso_label
_atom_site_aniso_U_11
_atom_site_aniso_U_22
_atom_site_aniso_U_33
_atom_site_aniso_U_23
_atom_site_aniso_U_13
_atom_site_aniso_U_12
Cl1 0.1248(14) 0.0829(11) 0.0816(10) -0.0037(8) 0.0197(9) -0.0028(9)
Cl2 0.0998(12) 0.0845(12) 0.1049(12) -0.0255(9) 0.0332(9) -0.0067(9)
O1 0.084(2) 0.0386(19) 0.084(2) -0.0039(16) 0.0432(19) 0.0029(16)
O2 0.066(2) 0.0345(17) 0.0621(18) -0.0031(14) 0.0233(16) 0.0011(14)
F1 0.106(2) 0.083(2) 0.109(2) -0.0096(18) 0.063(2) -0.0174(19)
O3 0.093(3) 0.0320(19) 0.083(2) 0.0011(16) 0.043(2) -0.0003(17)
O4 0.106(3) 0.0305(19) 0.097(3) -0.0073(17) 0.050(2) -0.0077(18)
C1 0.098(4) 0.061(4) 0.090(4) -0.009(3) 0.050(3) 0.007(3)
C2 0.056(3) 0.037(3) 0.057(3) 0.000(2) 0.014(2) -0.001(2)
C3 0.057(3) 0.034(2) 0.048(2) -0.0012(19) 0.014(2) 0.000(2)
C4 0.056(3) 0.039(3) 0.056(3) -0.003(2) 0.018(2) -0.001(2)
C5 0.059(3) 0.037(3) 0.049(2) -0.002(2) 0.011(2) 0.006(2)
C6 0.067(3) 0.040(3) 0.056(3) -0.003(2) 0.015(2) 0.006(2)
C7 0.059(3) 0.041(3) 0.057(3) -0.005(2) 0.015(2) 0.003(2)
C8 0.061(3) 0.038(3) 0.062(3) 0.001(2) 0.019(2) 0.005(2)
C9 0.062(3) 0.034(2) 0.063(3) -0.002(2) 0.016(2) 0.002(2)
C10 0.072(3) 0.035(3) 0.058(3) 0.003(2) 0.020(2) 0.009(2)
C11 0.063(3) 0.032(2) 0.053(2) 0.001(2) 0.021(2) 0.004(2)
C12 0.072(3) 0.034(3) 0.064(3) -0.006(2) 0.023(3) 0.007(2)
C13 0.072(3) 0.039(3) 0.074(3) -0.007(2) 0.027(3) -0.004(2)
C14 0.072(3) 0.051(3) 0.070(3) 0.004(2) 0.035(3) 0.002(3)
C15 0.063(3) 0.037(3) 0.050(2) 0.000(2) 0.013(2) 0.000(2)
C16 0.077(3) 0.040(3) 0.066(3) 0.010(2) 0.020(3) 0.000(2)
C17 0.073(3) 0.053(3) 0.069(3) 0.011(3) 0.028(3) -0.006(3)
C18 0.064(3) 0.058(3) 0.063(3) 0.000(2) 0.025(3) 0.000(3)
C19 0.068(3) 0.035(2) 0.057(3) 0.003(2) 0.019(2) 0.005(2)
C20 0.070(3) 0.034(2) 0.067(3) -0.006(2) 0.022(3) 0.003(2)
C21 0.079(3) 0.047(3) 0.064(3) -0.007(2) 0.030(3) 0.009(3)
C22 0.095(4) 0.053(3) 0.104(4) -0.001(3) 0.019(4) 0.005(3)

_geom_special_details            
;
 All esds (except the esd in the dihedral angle between two l.s. planes)
 are estimated using the full covariance matrix.  The cell esds are taken
 into account individually in the estimation of esds in distances, angles
 and torsion angles; correlations between esds in cell parameters are only
 used when they are defined by crystal symmetry.  An approximate (isotropic)
 treatment of cell esds is used for estimating esds involving l.s. planes.
;
loop_
_geom_bond_atom_site_label_1
_geom_bond_atom_site_label_2
_geom_bond_distance
_geom_bond_site_symmetry_2
_geom_bond_publ_flag
Cl1 C22 1.732(6) . ?
Cl2 C22 1.739(5) . ?
O1 C1 1.440(5) . ?
O1 C2 1.359(5) . ?
O2 C4 1.389(5) . ?
O2 C5 1.376(5) . ?
F1 C14 1.366(5) . ?
O3 C4 1.212(5) . ?
O4 C10 1.235(5) . ?
C1 H1A 0.9600 . ?
C1 H1B 0.9600 . ?
C1 H1C 0.9600 . ?
C2 C3 1.415(6) . ?
C2 C18 1.387(6) . ?
C3 C4 1.453(6) . ?
C3 C15 1.408(6) . ?
C5 C6 1.435(6) . ?
C5 C19 1.343(6) . ?
C6 H6 0.9300 . ?
C6 C7 1.342(6) . ?
C7 H7 0.9300 . ?
C7 C8 1.439(6) . ?
C8 H8 0.9300 . ?
C8 C9 1.326(6) . ?
C9 H9 0.9300 . ?
C9 C10 1.481(6) . ?
C10 C11 1.474(6) . ?
C11 C12 1.396(6) . ?
C11 C20 1.387(6) . ?
C12 H12 0.9300 . ?
C12 C13 1.373(6) . ?
C13 H13 0.9300 . ?
C13 C14 1.358(6) . ?
C14 C21 1.372(7) . ?
C15 C16 1.403(6) . ?
C15 C19 1.432(6) . ?
C16 H16 0.9300 . ?
C16 C17 1.369(6) . ?
C17 H17 0.9300 . ?
C17 C18 1.389(6) . ?
C18 H18 0.9300 . ?
C19 H19 0.9300 . ?
C20 H20 0.9300 . ?
C20 C21 1.373(6) . ?
C21 H21 0.9300 . ?
C22 H22A 0.9700 . ?
C22 H22B 0.9700 . ?

loop_
_geom_angle_atom_site_label_1
_geom_angle_atom_site_label_2
_geom_angle_atom_site_label_3
_geom_angle
_geom_angle_site_symmetry_1
_geom_angle_site_symmetry_3
_geom_angle_publ_flag
C2 O1 C1 118.1(4) . . ?
C5 O2 C4 122.6(3) . . ?
O1 C1 H1A 109.5 . . ?
O1 C1 H1B 109.5 . . ?
O1 C1 H1C 109.5 . . ?
H1A C1 H1B 109.5 . . ?
H1A C1 H1C 109.5 . . ?
H1B C1 H1C 109.5 . . ?
O1 C2 C3 117.8(4) . . ?
O1 C2 C18 122.1(4) . . ?
C18 C2 C3 120.1(4) . . ?
C2 C3 C4 122.0(4) . . ?
C15 C3 C2 118.6(4) . . ?
C15 C3 C4 119.4(4) . . ?
O2 C4 C3 117.5(4) . . ?
O3 C4 O2 114.8(4) . . ?
O3 C4 C3 127.7(4) . . ?
O2 C5 C6 114.5(4) . . ?
C19 C5 O2 120.6(4) . . ?
C19 C5 C6 124.8(4) . . ?
C5 C6 H6 116.2 . . ?
C7 C6 C5 127.6(4) . . ?
C7 C6 H6 116.2 . . ?
C6 C7 H7 118.9 . . ?
C6 C7 C8 122.1(4) . . ?
C8 C7 H7 118.9 . . ?
C7 C8 H8 116.4 . . ?
C9 C8 C7 127.3(4) . . ?
C9 C8 H8 116.4 . . ?
C8 C9 H9 119.5 . . ?
C8 C9 C10 120.9(4) . . ?
C10 C9 H9 119.5 . . ?
O4 C10 C9 119.4(4) . . ?
O4 C10 C11 119.6(4) . . ?
C11 C10 C9 121.1(4) . . ?
C12 C11 C10 123.2(4) . . ?
C20 C11 C10 119.4(4) . . ?
C20 C11 C12 117.4(4) . . ?
C11 C12 H12 119.4 . . ?
C13 C12 C11 121.2(4) . . ?
C13 C12 H12 119.4 . . ?
C12 C13 H13 120.9 . . ?
C14 C13 C12 118.2(4) . . ?
C14 C13 H13 120.9 . . ?
F1 C14 C21 118.0(4) . . ?
C13 C14 F1 118.3(4) . . ?
C13 C14 C21 123.7(4) . . ?
C3 C15 C19 118.7(4) . . ?
C16 C15 C3 120.2(4) . . ?
C16 C15 C19 121.1(4) . . ?
C15 C16 H16 120.0 . . ?
C17 C16 C15 119.9(4) . . ?
C17 C16 H16 120.0 . . ?
C16 C17 H17 119.5 . . ?
C16 C17 C18 121.0(4) . . ?
C18 C17 H17 119.5 . . ?
C2 C18 C17 120.2(4) . . ?
C2 C18 H18 119.9 . . ?
C17 C18 H18 119.9 . . ?
C5 C19 C15 121.2(4) . . ?
C5 C19 H19 119.4 . . ?
C15 C19 H19 119.4 . . ?
C11 C20 H20 118.7 . . ?
C21 C20 C11 122.6(4) . . ?
C21 C20 H20 118.7 . . ?
C14 C21 C20 116.8(4) . . ?
C14 C21 H21 121.6 . . ?
C20 C21 H21 121.6 . . ?
Cl1 C22 Cl2 112.3(3) . . ?
Cl1 C22 H22A 109.1 . . ?
Cl1 C22 H22B 109.1 . . ?
Cl2 C22 H22A 109.1 . . ?
Cl2 C22 H22B 109.1 . . ?
H22A C22 H22B 107.9 . . ?

loop_
_geom_torsion_atom_site_label_1
_geom_torsion_atom_site_label_2
_geom_torsion_atom_site_label_3
_geom_torsion_atom_site_label_4
_geom_torsion
_geom_torsion_site_symmetry_1
_geom_torsion_site_symmetry_2
_geom_torsion_site_symmetry_3
_geom_torsion_site_symmetry_4
_geom_torsion_publ_flag
O1 C2 C3 C4 0.3(6) . . . . ?
O1 C2 C3 C15 -180.0(4) . . . . ?
O1 C2 C18 C17 -179.9(4) . . . . ?
O2 C5 C6 C7 -0.2(7) . . . . ?
O2 C5 C19 C15 0.3(7) . . . . ?
F1 C14 C21 C20 -178.4(4) . . . . ?
O4 C10 C11 C12 -168.4(4) . . . . ?
O4 C10 C11 C20 9.5(7) . . . . ?
C1 O1 C2 C3 178.6(4) . . . . ?
C1 O1 C2 C18 -1.3(6) . . . . ?
C2 C3 C4 O2 179.3(4) . . . . ?
C2 C3 C4 O3 -0.7(7) . . . . ?
C2 C3 C15 C16 -0.3(6) . . . . ?
C2 C3 C15 C19 -179.5(4) . . . . ?
C3 C2 C18 C17 0.1(7) . . . . ?
C3 C15 C16 C17 0.4(7) . . . . ?
C3 C15 C19 C5 -0.2(6) . . . . ?
C4 O2 C5 C6 178.3(4) . . . . ?
C4 O2 C5 C19 -0.6(6) . . . . ?
C4 C3 C15 C16 179.5(4) . . . . ?
C4 C3 C15 C19 0.3(6) . . . . ?
C5 O2 C4 O3 -179.4(4) . . . . ?
C5 O2 C4 C3 0.6(6) . . . . ?
C5 C6 C7 C8 -175.8(4) . . . . ?
C6 C5 C19 C15 -178.5(4) . . . . ?
C6 C7 C8 C9 177.9(5) . . . . ?
C7 C8 C9 C10 -175.2(4) . . . . ?
C8 C9 C10 O4 13.1(7) . . . . ?
C8 C9 C10 C11 -166.9(4) . . . . ?
C9 C10 C11 C12 11.6(7) . . . . ?
C9 C10 C11 C20 -170.5(4) . . . . ?
C10 C11 C12 C13 178.1(4) . . . . ?
C10 C11 C20 C21 -179.4(4) . . . . ?
C11 C12 C13 C14 1.5(7) . . . . ?
C11 C20 C21 C14 0.9(7) . . . . ?
C12 C11 C20 C21 -1.4(7) . . . . ?
C12 C13 C14 F1 177.2(4) . . . . ?
C12 C13 C14 C21 -2.1(8) . . . . ?
C13 C14 C21 C20 0.9(7) . . . . ?
C15 C3 C4 O2 -0.5(6) . . . . ?
C15 C3 C4 O3 179.6(4) . . . . ?
C15 C16 C17 C18 -0.3(7) . . . . ?
C16 C15 C19 C5 -179.4(4) . . . . ?
C16 C17 C18 C2 0.0(7) . . . . ?
C18 C2 C3 C4 -179.8(4) . . . . ?
C18 C2 C3 C15 0.0(6) . . . . ?
C19 C5 C6 C7 178.7(5) . . . . ?
C19 C15 C16 C17 179.6(4) . . . . ?
C20 C11 C12 C13 0.1(7) . . . . ?

_shelx_res_file                  
;
TITL mo_lhyC6pF_0ma_a.res in P2(1)/c
    mo_lhyc6pf_0ma_a.res
    created by SHELXL-2017/1 at 09:20:15 on 14-Mar-2022
CELL 0.71073 16.2178 10.98 11.7185 90 107.344 90
ZERR 4 0.0024 0.0015 0.0016 0 0.007 0
LATT 1
SYMM -X,0.5+Y,0.5-Z
SFAC C H Cl F O
UNIT 88 68 8 4 16

L.S. 5
PLAN  -5 0 0
SIZE 0.12 0.1 0.08
TEMP -13.17
HTAB
BOND $H
CONF
fmap 2
acta
REM <olex2.extras>
REM <HklSrc "%.\\mo_lhyC6pF_0ma_a.hkl">
REM </olex2.extras>

WGHT    0.076400    1.490500
FVAR       0.69628
CL1   3    0.021818    0.663908    0.433380    11.00000    0.12480    0.08293 =
         0.08158   -0.00373    0.01971   -0.00279
CL2   3    0.109895    0.795283    0.648103    11.00000    0.09977    0.08448 =
         0.10494   -0.02549    0.03317   -0.00675
O1    5    0.155939    0.460464    0.795283    11.00000    0.08437    0.03864 =
         0.08356   -0.00392    0.04323    0.00293
O2    5    0.303487    0.292842    0.599086    11.00000    0.06615    0.03453 =
         0.06214   -0.00309    0.02326    0.00113
F1    4    0.742302    0.295952    0.000847    11.00000    0.10640    0.08283 =
         0.10886   -0.00963    0.06310   -0.01743
O3    5    0.254870    0.464675    0.649763    11.00000    0.09335    0.03200 =
         0.08304    0.00106    0.04266   -0.00033
O4    5    0.500882   -0.007035    0.221540    11.00000    0.10579    0.03053 =
         0.09715   -0.00726    0.04971   -0.00770
C1    1    0.103929    0.516028    0.861376    11.00000    0.09787    0.06089 =
         0.08977   -0.00938    0.04970    0.00721
AFIX 137
H1A   2    0.045658    0.486755    0.831560    11.00000   -1.50000
H1B   2    0.104517    0.602871    0.852164    11.00000   -1.50000
H1C   2    0.126934    0.495505    0.944474    11.00000   -1.50000
AFIX   0
C2    1    0.162932    0.337121    0.797594    11.00000    0.05646    0.03730 =
         0.05749    0.00030    0.01389   -0.00132
C3    1    0.212557    0.282820    0.730347    11.00000    0.05685    0.03446 =
         0.04843   -0.00116    0.01439    0.00026
C4    1    0.255504    0.354877    0.660888    11.00000    0.05588    0.03910 =
         0.05597   -0.00344    0.01765   -0.00083
C5    1    0.310612    0.167975    0.600804    11.00000    0.05899    0.03731 =
         0.04907   -0.00197    0.01099    0.00575
C6    1    0.360880    0.120295    0.528855    11.00000    0.06716    0.04016 =
         0.05560   -0.00270    0.01512    0.00559
AFIX  43
H6    2    0.366851    0.036061    0.528706    11.00000   -1.20000
AFIX   0
C7    1    0.400286    0.183075    0.461749    11.00000    0.05903    0.04072 =
         0.05671   -0.00464    0.01533    0.00333
AFIX  43
H7    2    0.399162    0.267725    0.463576    11.00000   -1.20000
AFIX   0
C8    1    0.444216    0.123658    0.387071    11.00000    0.06128    0.03769 =
         0.06200    0.00130    0.01876    0.00523
AFIX  43
H8    2    0.445595    0.039010    0.389740    11.00000   -1.20000
AFIX   0
C9    1    0.482939    0.176052    0.314897    11.00000    0.06151    0.03406 =
         0.06290   -0.00194    0.01628    0.00213
AFIX  43
H9    2    0.487070    0.260492    0.313621    11.00000   -1.20000
AFIX   0
C10   1    0.519715    0.102007    0.236269    11.00000    0.07189    0.03464 =
         0.05768    0.00272    0.02050    0.00905
C11   1    0.578377    0.156374    0.175472    11.00000    0.06278    0.03216 =
         0.05254    0.00126    0.02070    0.00411
C12   1    0.614925    0.271847    0.202933    11.00000    0.07226    0.03445 =
         0.06412   -0.00638    0.02329    0.00720
AFIX  43
H12   2    0.600848    0.318708    0.260565    11.00000   -1.20000
AFIX   0
C13   1    0.671268    0.317535    0.146451    11.00000    0.07197    0.03872 =
         0.07377   -0.00684    0.02735   -0.00378
AFIX  43
H13   2    0.696485    0.393732    0.166411    11.00000   -1.20000
AFIX   0
C14   1    0.689189    0.248464    0.060640    11.00000    0.07176    0.05069 =
         0.06961    0.00399    0.03470    0.00189
C15   1    0.220463    0.155085    0.731691    11.00000    0.06294    0.03702 =
         0.05020    0.00017    0.01320   -0.00028
C16   1    0.180031    0.084099    0.798961    11.00000    0.07677    0.03969 =
         0.06597    0.00998    0.02023   -0.00044
AFIX  43
H16   2    0.185659   -0.000218    0.800062    11.00000   -1.20000
AFIX   0
C17   1    0.132258    0.139092    0.863015    11.00000    0.07298    0.05295 =
         0.06943    0.01134    0.02763   -0.00560
AFIX  43
H17   2    0.105417    0.091490    0.907184    11.00000   -1.20000
AFIX   0
C18   1    0.123282    0.264886    0.863017    11.00000    0.06433    0.05803 =
         0.06312   -0.00001    0.02511   -0.00027
AFIX  43
H18   2    0.090600    0.300789    0.907001    11.00000   -1.20000
AFIX   0
C19   1    0.271222    0.100078    0.664483    11.00000    0.06766    0.03473 =
         0.05732    0.00269    0.01907    0.00497
AFIX  43
H19   2    0.277037    0.015803    0.664909    11.00000   -1.20000
AFIX   0
C20   1    0.601314    0.089603    0.089150    11.00000    0.06986    0.03369 =
         0.06671   -0.00598    0.02194    0.00277
AFIX  43
H20   2    0.578615    0.011767    0.070823    11.00000   -1.20000
AFIX   0
C21   1    0.656226    0.133917    0.029686    11.00000    0.07917    0.04738 =
         0.06414   -0.00722    0.02993    0.00936
AFIX  43
H21   2    0.670403    0.088484   -0.028771    11.00000   -1.20000
AFIX   0

C22   1    0.103084    0.660137    0.568438    11.00000    0.09472    0.05338 =
         0.10370   -0.00074    0.01947    0.00478
AFIX  23
H22A  2    0.157891    0.645005    0.553518    11.00000   -1.20000
H22B  2    0.092361    0.593369    0.616333    11.00000   -1.20000
AFIX   0
HKLF 4


REM  mo_lhyC6pF_0ma_a.res in P2(1)/c
REM R1 =  0.0602 for    1708 Fo > 4sig(Fo)  and  0.1472 for all    3511 data
REM    263 parameters refined using      0 restraints

END

WGHT      0.0764      1.4905

REM Instructions for potential hydrogen bonds
EQIV $1 -x+1, y+1/2, -z+1/2
HTAB C9 O4_$1
EQIV $2 -x+1, -y+1, -z+1
HTAB C13 O3_$2
EQIV $3 -x+1, y-1/2, -z+1/2
HTAB C21 O3_$3
HTAB C22 F1_$1
HTAB C22 O3
HTAB C22 O1

REM Highest difference peak  0.243,  deepest hole -0.340,  1-sigma level  0.057
Q1    1  -0.0386  0.7300  0.5026  11.00000  0.05    0.24
Q2    1   0.0957  0.6755  0.4549  11.00000  0.05    0.24
Q3    1   0.0707  0.6429  0.3895  11.00000  0.05    0.22
Q4    1   0.3411  0.1280  0.0160  11.00000  0.05    0.22
Q5    1   0.0777  0.7647  0.7271  11.00000  0.05    0.21
;
_shelx_res_checksum              92093
_shelx_hkl_file                  
;
   0   0   2 1475.45   86.69
   0   0  -2 1297.77   79.99
   0   0  -2 1400.06   82.29
   0   0  -2 1574.34   84.29
   0   0   2 1429.26   81.39
   0   0  -3   -0.80    5.60
   0   0   3    2.80    7.20
   0   0  -3   -6.20    6.50
   0   0   3    0.70    6.90
   0   0   3   -3.90    4.30
   0   0  -3    5.10    5.60
   0   0   4 1049.70   75.09
   0   0  -4 1094.19   74.09
   0   0   4 1057.39   71.09
   0   0  -4 1207.68   71.79
   0   0   4 1192.08   81.79
   0   0   4 1098.79   70.09
   0   0  -4 1126.79   73.69
   0   0   5   -0.30    8.90
   0   0   5   -0.60   10.00
   0   0   5   -2.30    7.70
   0   0   5    2.30    7.80
   0   0  -5    2.00    8.80
   0   0  -5   -1.90    7.60
   0   0  -5    1.40    8.60
   0   0  -6   90.49   18.20
   0   0  -6  117.29   23.80
   0   0   6   79.59   18.50
   0   0   6   87.79   22.90
   0   0   6   74.79   17.10
   0   0  -6   87.09   21.20
   0   0   6   93.89   23.70
   0   0   7   -8.10    7.60
   0   0   7   -1.40    9.60
   0   0   7   -1.90    9.10
   0   0   7    7.70   11.70
   0   0  -7    4.50   10.90
   0   0  -7    9.60   13.40
   0   0  -7    6.40   10.20
   0   0   8   27.30   13.60
   0   0  -8   26.00   13.30
   0   0   8   36.10   18.20
   0   0  -8   64.29   21.90
   0   0   8   27.50   19.10
   0   0   8   40.00   14.90
   0   0  -8   38.50   18.40
   0   0  -9    7.80   13.20
   0   0  -9    9.00   14.40
   0   0   9   -2.70    9.30
   0   0   9    9.70   13.00
   0   0  -9    2.40   15.60
   0   0   9   -5.20   12.60
   0   0 -10   76.19   25.90
   0   0  10   54.69   26.90
   0   0 -10   25.10   17.40
   0   0  10   53.09   25.30
   0   0 -10   29.90   20.90
   0   0  10   36.50   15.50
   0   0 -10   39.20   20.50
   0   0 -11  -26.50   13.50
   0   0 -11  -15.80   14.40
   0   0 -11    3.90   14.50
   0   0  11   -9.50   17.60
   0   0 -11   10.90   18.60
   0   0  11  -17.30   15.30
   0   0  11    5.10   11.70
   0   0 -12   -8.40   18.40
   0   0 -12    0.50   17.30
   0   0  12  -21.10   18.00
   0   0 -12   13.20   16.90
   0   0 -12  -12.50   18.10
   0   0  12  -27.30   11.20
   0   0 -13    9.60   20.90
   0   0 -13  -31.00   19.00
   0   0 -13  -31.50   20.20
   0   0  13   22.60   14.50
   0   0  13    5.90   17.80
   0   0  13   22.90   25.30
   0   0 -13    6.70   23.10
   0   1   1   37.90    6.40
   0   1  -1   22.20    6.60
   0   1   2  460.95   35.60
   0   1  -2  413.46   33.80
   0   1  -2  545.05   31.80
   0   1  -2  400.06   35.90
   0   1   2  470.85   38.00
   0   1   2  472.85   30.60
   0  -1   2  394.76   35.40
   0  -1  -2  483.85   35.80
   0  -1  -2  433.06   36.70
   0  -1  -2  514.45   30.30
   0  -1  -2  507.85   31.50
   0  -1   2  542.85   32.10
   0  -1   2  462.95   35.10
   0   1  -3   77.89   12.40
   0   1   3   71.59   17.60
   0   1  -3   95.59   18.70
   0   1   3   50.39   12.80
   0   1  -3   79.19   14.90
   0   1   3   72.59   11.30
   0  -1   3  101.49   16.50
   0  -1  -3   48.70   12.30
   0  -1   3   72.29   16.40
   0  -1  -3   81.19   17.70
   0  -1   3   81.49   13.00
   0  -1  -3  107.69   14.90
   0  -1  -3   78.39   11.30
   0   1  -4 1513.55   87.49
   0   1  -4 1402.46   88.89
   0   1   4 1400.26   95.59
   0   1  -4 1486.05   94.09
   0   1   4 1247.78   82.69
   0   1   4 1473.65   95.79
   0  -1   4 1326.37   90.69
   0  -1  -4 1352.76   82.59
   0  -1  -4 1500.55   86.89
   0  -1  -4 1341.87   95.79
   0  -1   4 1395.76   87.99
   0  -1   4 1433.36   89.89
   0  -1  -4 1505.45   95.59
   0   1  -5  216.48   33.50
   0   1   5  145.09   28.50
   0   1   5  131.89   19.20
   0   1  -5  119.39   20.10
   0   1   5  122.39   23.00
   0  -1  -5  118.69   24.80
   0  -1   5  158.78   24.60
   0  -1   5  138.89   23.30
   0  -1  -5   87.69   19.80
   0  -1  -5  154.18   23.80
   0  -1   5  107.79   23.60
   0  -1  -5  146.69   20.00
   0  -1   5  135.69   24.50
   0   1   6  431.76   37.80
   0   1   6  496.25   51.39
   0   1  -6  515.25   43.80
   0   1  -6  440.66   41.90
   0   1  -6  596.54   52.59
   0   1   6  525.25   53.29
   0  -1   6  384.46   43.40
   0  -1   6  539.05   55.39
   0  -1   6  437.96   43.40
   0  -1  -6  525.05   44.30
   0  -1  -6  512.85   50.19
   0  -1  -6  498.55   51.29
   0  -1  -6  469.05   38.90
   0   1  -7  229.88   30.40
   0   1   7  236.28   38.90
   0   1   7  264.67   44.20
   0   1   7  238.48   26.60
   0   1  -7  287.67   44.30
   0   1  -7  258.67   32.50
   0  -1   7  304.47   35.20
   0  -1  -7  263.87   35.40
   0  -1   7  220.68   39.50
   0  -1   7  288.87   36.30
   0  -1   7  218.98   35.80
   0  -1  -7  291.77   33.70
   0   1  -8  154.18   35.30
   0   1  -8  138.99   26.80
   0   1   8  109.19   20.70
   0   1   8  148.49   36.60
   0   1  -8  182.28   32.20
   0   1   8  174.68   35.40
   0  -1  -8  157.08   34.60
   0  -1  -8  144.99   32.70
   0  -1   8  150.58   28.60
   0  -1   8  131.49   33.20
   0  -1   8  159.68   31.60
   0  -1  -8  195.08   28.80
   0  -1   8  221.48   33.60
   0   1   9    7.80    9.50
   0   1   9   -9.40   13.60
   0   1  -9   24.20   15.80
   0   1  -9   14.20   14.40
   0   1   9   36.60   20.30
   0   1  -9   16.70   19.30
   0  -1   9   36.90   15.70
   0  -1   9   15.20   13.50
   0  -1   9   36.90   20.50
   0  -1  -9   23.10   17.40
   0  -1  -9   25.70   18.40
   0  -1  -9    0.50   10.20
   0  -1   9   30.80   16.30
   0   1  10   19.50   20.10
   0   1 -10    9.00   14.90
   0   1 -10    3.90   18.50
   0   1 -10   20.80   18.30
   0   1 -10    9.60   17.30
   0   1  10   23.70   18.10
   0   1  10   17.30   16.20
   0   1  10    0.00    9.10
   0  -1 -10   37.20   19.40
   0  -1  10   11.50   15.70
   0  -1  10   28.10   17.90
   0  -1 -10   21.00   17.20
   0  -1 -10   20.60   17.30
   0  -1 -10   22.10   19.60
   0  -1  10   33.40   17.60
   0  -1  10   48.70   25.40
   0   1  11    0.20    9.40
   0   1 -11  -29.40   13.70
   0   1 -11   -8.10   16.30
   0   1  11  -17.60   11.80
   0   1  11   -7.90   11.40
   0   1 -11   -1.10   13.30
   0   1 -11   -4.10   19.40
   0  -1 -11  -27.80   13.10
   0  -1  11   -3.50   27.10
   0  -1  11    2.50   12.90
   0  -1 -11   -5.80   18.30
   0  -1 -11   -9.20   13.90
   0  -1  11   -1.90   15.10
   0  -1 -11  -17.10   14.50
   0  -1  11  -11.40   16.00
   0   1  12   -1.60    9.50
   0   1 -12   35.10   21.50
   0   1  12   12.10   14.20
   0   1  12  -13.90   17.40
   0   1 -12   18.40   22.00
   0   1 -12  -15.40   18.50
   0   1 -12  -12.80   19.90
   0  -1  12   -8.10   15.20
   0  -1  12   13.40   24.50
   0  -1 -12  -33.70   15.50
   0  -1 -12   13.70   17.40
   0  -1  12    6.90   21.00
   0  -1  12   22.70   38.20
   0  -1 -12   12.60   18.00
   0   1  13   21.60   12.80
   0   1 -13  -13.90   21.60
   0   1  13   14.30   17.40
   0   1  13   -1.50   22.70
   0   1 -13  -38.50   19.70
   0   1 -13   32.70   26.50
   0  -1 -13  -17.60   22.40
   0  -1  13   31.50   27.50
   0  -1 -13   17.30   25.00
   0  -1  13  -16.90   16.00
   0  -1 -13   27.00   17.20
   0   2  -1 2700.93  159.68
   0   2   1 2997.40  157.18
   0   2  -1 2642.14  161.58
   0   2   1 2956.50  156.98
   0  -2   1 2544.25  161.78
   0  -2  -1 2878.71  156.78
   0  -2   1 2781.42  160.08
   0  -2  -1 2820.42  157.18
   0   2   2 1871.51  108.29
   0   2  -2 1720.53  113.49
   0   2  -2 1707.73  116.29
   0   2   2 1953.70  107.69
   0  -2  -2 1987.20  100.79
   0  -2  -2 1876.81  108.39
   0  -2   2 1871.11  114.69
   0  -2  -2 2014.90  119.49
   0  -2  -2 1878.91  108.39
   0  -2   2 1930.41  118.49
   0   2   3  728.53   48.30
   0   2   3  762.92   49.60
   0   2   3  848.62   71.49
   0   2  -3  771.92   56.69
   0   2  -3  699.93   59.09
   0  -2  -3  718.43   48.60
   0  -2   3  800.32   50.49
   0  -2  -3  823.22   62.09
   0  -2  -3  813.72   58.59
   0  -2   3  746.03   60.59
   0  -2  -3  787.02   50.49
   0  -2   3  678.13   55.89
   0   2   4  138.29   17.10
   0   2  -4  140.99   23.90
   0   2   4  164.18   31.10
   0   2  -4  122.89   25.80
   0  -2  -4  159.48   29.30
   0  -2   4  167.48   27.40
   0  -2  -4  121.49   16.90
   0  -2  -4  127.19   19.00
   0  -2  -4   89.19   18.70
   0  -2   4  138.89   18.30
   0  -2   4  139.49   26.50
   0   2  -5   66.79   15.80
   0   2  -5   62.79   21.10
   0   2   5   43.50   19.00
   0   2  -5   58.79   17.10
   0   2   5   65.59   12.90
   0  -2   5   49.80   17.40
   0  -2  -5   53.99   15.40
   0  -2   5   46.20   18.40
   0  -2   5   56.39   14.80
   0  -2  -5   42.90   11.60
   0  -2  -5   60.39   20.00
   0  -2  -5   63.19   15.70
   0   2  -6    4.40   13.70
   0   2   6   -6.50   11.90
   0   2  -6   -9.00    8.60
   0   2   6   -3.30    5.30
   0   2  -6   17.40   10.80
   0   2   6   -6.60    7.40
   0  -2  -6   -8.30    7.90
   0  -2   6   -9.60   10.70
   0  -2  -6   -4.70   10.10
   0  -2   6    7.00    9.40
   0  -2  -6    4.50    7.20
   0  -2  -6   -2.10    7.70
   0  -2   6    0.20   10.20
   0   2   7   34.10   10.40
   0   2   7   26.30   15.70
   0   2  -7   32.60   14.30
   0   2  -7   59.99   23.70
   0   2   7   36.60   16.90
   0  -2  -7   36.80   11.90
   0  -2   7   39.20   19.90
   0  -2   7   31.10   16.60
   0  -2   7   38.20   16.80
   0  -2   7   41.20   15.60
   0  -2  -7   29.70   19.20
   0  -2  -7   38.10   16.70
   0  -2  -7   49.50   16.10
   0   2  -8   -0.60   12.10
   0   2   8   -0.50    5.20
   0   2  -8   24.10   17.10
   0   2   8   10.40   13.20
   0   2   8    1.90    6.70
   0   2  -8    4.20   11.20
   0   2   8    7.60   11.40
   0  -2  -8    0.40   12.50
   0  -2   8   -0.70   10.70
   0  -2  -8   11.10   13.50
   0  -2   8   15.30   12.20
   0  -2  -8    3.20   10.80
   0  -2   8   24.20   16.20
   0  -2   8   -1.30   16.20
   0   2   9   30.00   10.70
   0   2  -9   44.00   23.20
   0   2  -9    8.70   13.40
   0   2   9    9.80   15.60
   0   2   9   31.10   22.50
   0   2  -9   -3.20   19.30
   0  -2  -9   45.70   20.50
   0  -2   9   38.30   19.30
   0  -2  -9   10.80   16.30
   0  -2   9    6.80   18.00
   0  -2   9   26.50   20.10
   0  -2   9   49.10   19.30
   0  -2  -9   16.60   14.40
   0   2  10   17.70   10.80
   0   2 -10    8.60   14.90
   0   2  10    1.10    9.80
   0   2  10   30.80   19.70
   0   2 -10   -4.40   16.80
   0   2 -10   11.00   13.20
   0   2 -10   -6.40   12.20
   0  -2 -10    0.30   17.70
   0  -2  10   12.00   13.20
   0  -2  10   -7.10   13.50
   0  -2 -10   31.00   17.70
   0  -2 -10  -10.70   16.40
   0  -2  10  -20.90   15.90
   0  -2  10   14.00   17.10
   0  -2 -10   12.90   12.60
   0   2 -11   11.60   19.10
   0   2  11   -5.50   14.80
   0   2 -11   12.10   18.20
   0   2 -11   45.00   21.20
   0   2  11   20.70   11.40
   0  -2 -11    1.80   17.00
   0  -2 -11  -26.90   13.50
   0  -2  11   34.30   18.00
   0  -2  11   -4.50   20.30
   0  -2  11   -4.10   15.80
   0  -2 -11   34.30   21.90
   0  -2 -11   13.00   15.70
   0  -2  11  -23.70   16.10
   0   2 -12   44.40   23.40
   0   2  12   -3.50    8.50
   0   2 -12    9.20   22.60
   0   2 -12  -43.00   15.80
   0   2  12   -8.30    8.80
   0   2 -12  -48.70   20.30
   0  -2 -12   -8.70   13.00
   0  -2 -12  -27.10   16.40
   0  -2 -12  -31.50   16.50
   0  -2 -12   11.90   14.50
   0  -2  12   -0.30   22.00
   0  -2  12   -0.50   20.80
   0  -2  12   15.60   21.50
   0   2 -13   -7.50   27.30
   0   2 -13   42.20   26.20
   0   2 -13  -23.30   13.60
   0   2 -13  -41.20   21.30
   0  -2  13  -27.30   23.40
   0  -2 -13   -6.90   22.40
   0  -2 -13   -4.40   17.20
   0  -2  13  -10.50   21.40
   0  -2 -13  -27.40   19.10
   0  -2 -13  -31.90   15.70
   0   3   0   -7.40    7.60
   0   3   0    0.40    7.40
   0   3   0   -3.10   11.30
   0  -3   0    0.90   10.20
   0  -3   0    3.80   11.70
   0   3   1    7.30    5.60
   0   3   1  -12.30    6.80
   0   3  -1   -9.80    8.70
   0   3  -1    1.00   12.50
   0   3   1   11.80    9.50
   0  -3  -1   -1.20    8.20
   0  -3   1    2.30   12.30
   0  -3  -1   -3.40    8.10
   0  -3   1   -3.00    9.50
   0   3   2  523.95   41.20
   0   3  -2  526.45   47.40
   0   3   2  577.24   42.90
   0   3  -2  579.34   52.19
   0  -3   2  508.45   47.40
   0  -3  -2  569.04   43.00
   0  -3   2  623.14   53.19
   0  -3  -2  510.95   42.50
   0  -3  -2  493.85   49.60
   0   3  -3  799.62   60.79
   0   3   3  770.32   50.99
   0   3  -3  726.13   63.19
   0   3   3  669.73   52.79
   0  -3  -3  745.23   63.89
   0  -3   3  796.62   61.39
   0  -3   3  728.23   62.89
   0  -3  -3  718.73   51.99
   0  -3  -3  689.73   40.70
   0  -3  -3  750.72   52.39
   0   3   4   34.70   11.50
   0   3  -4   50.79   18.50
   0   3  -4   43.80   20.60
   0   3   4   36.70   11.70
   0  -3  -4   34.20   16.90
   0  -3  -4   44.40   13.00
   0  -3   4   51.59   18.10
   0  -3   4   44.00   12.20
   0  -3  -4   31.60   13.40
   0  -3   4   24.60   15.00
   0  -3  -4   32.40    5.70
   0   3  -5  624.74   61.59
   0   3   5  588.44   45.40
   0  -3   5  688.93   59.49
   0  -3  -5  572.44   57.59
   0  -3   5  640.24   61.09
   0  -3  -5  620.94   47.00
   0  -3  -5  697.33   50.09
   0  -3  -5  669.43   63.99
   0  -3   5  575.64   47.60
   0   3   6  128.39   19.80
   0   3  -6  157.88   30.50
   0   3  -6  192.58   40.80
   0  -3   6  144.49   31.70
   0  -3  -6  147.79   35.30
   0  -3   6  182.98   33.20
   0  -3  -6   99.49   24.40
   0  -3   6  125.09   23.20
   0  -3  -6  173.28   21.40
   0  -3  -6  140.29   23.80
   0   3   7  332.87   31.50
   0   3  -7  411.76   53.09
   0   3  -7  340.07   42.60
   0  -3   7  334.77   51.59
   0  -3  -7  348.07   48.30
   0  -3   7  323.97   37.70
   0  -3  -7  404.86   51.69
   0  -3  -7  326.37   33.00
   0  -3  -7  380.96   39.30
   0  -3   7  448.96   47.40
   0   3  -8  734.13   73.69
   0   3   8  590.54   46.40
   0  -3  -8  566.64   48.20
   0  -3  -8  652.73   57.59
   0  -3   8  617.54   57.29
   0  -3  -8  633.84   69.89
   0  -3  -8  608.94   70.29
   0  -3   8  679.43   65.09
   0  -3   8  704.83   68.59
   0   3  -9  119.29   29.90
   0   3   9  158.98   19.80
   0   3  -9  144.59   40.90
   0   3   9   84.19   15.20
   0  -3   9  171.58   37.20
   0  -3  -9  152.18   29.70
   0  -3  -9   91.79   32.40
   0  -3   9  110.19   30.20
   0  -3  -9  103.49   20.30
   0  -3  -9   97.79   27.90
   0  -3   9   77.79   28.50
   0  -3   9   96.49   25.40
   0  -3  -9  163.68   26.20
   0   3  10  -12.80    6.90
   0   3 -10   12.10   19.50
   0   3  10   -6.00    7.60
   0   3 -10    0.50   20.70
   0   3 -10  -20.50   14.00
   0  -3 -10  -12.70   14.30
   0  -3 -10  -24.40   13.90
   0  -3 -10  -10.90   12.30
   0  -3 -10   20.20   12.30
   0  -3  10  -10.40   18.70
   0  -3  10    6.70   12.50
   0  -3  10  -32.40   13.00
   0  -3  10    0.10   14.40
   0   3 -11    1.80   17.00
   0   3 -11    3.70   21.50
   0   3 -11   18.30   15.40
   0   3  11    3.80    4.40
   0  -3 -11    8.50   20.80
   0  -3 -11   11.70   12.90
   0  -3  11  -11.20   16.10
   0  -3 -11    9.60   17.40
   0  -3  11   16.40   14.70
   0  -3 -11   -6.70   13.60
   0  -3  11   26.60   19.70
   0  -3  11  -41.80   16.00
   0   3 -12   28.00   25.90
   0   3 -12  -37.30   17.90
   0   3 -12   50.69   22.60
   0  -3  12  -26.20   18.10
   0  -3 -12   -1.00   19.50
   0  -3  12   34.90   28.00
   0  -3  12   10.80   18.30
   0  -3 -12    3.60   15.00
   0  -3 -12    6.00   21.30
   0  -3 -12    6.80   13.00
   0   4   0  356.06   37.40
   0   4   0  356.86   39.80
   0   4   0  339.07   33.30
   0  -4   0  368.06   38.30
   0  -4   0  328.27   39.60
   0   4  -1 1131.69   86.59
   0   4   1 1128.59   80.49
   0   4   1 1220.38   83.39
   0   4  -1 1101.39   81.59
   0   4   1 1144.09   72.59
   0   4  -1 1086.89   82.59
   0  -4  -1 1232.88   82.69
   0  -4  -1 1196.18   83.89
   0  -4   1 1216.68   85.39
   0  -4   1 1181.48   88.89
   0   4   2  773.62   58.99
   0   4  -2  722.83   62.89
   0   4   2  778.32   46.90
   0   4  -2  831.42   68.49
   0   4   2  825.82   59.69
   0  -4   2  712.13   66.39
   0  -4  -2  750.42   58.39
   0  -4  -2  748.33   59.49
   0  -4  -2  773.22   67.49
   0  -4   2  716.33   63.89
   0   4  -3  449.46   52.89
   0   4   3  486.85   42.60
   0   4   3  478.75   42.90
   0   4  -3  499.75   50.09
   0  -4   3  465.15   49.80
   0  -4  -3  501.35   44.30
   0  -4   3  558.54   56.49
   0  -4  -3  596.34   58.29
   0  -4  -3  482.85   43.40
   0   4  -4   -3.60   11.60
   0   4  -4    1.40   10.70
   0   4   4   -5.70    7.90
   0   4   4   -5.30    6.10
   0  -4   4   -1.00   11.80
   0  -4   4   13.10   15.50
   0  -4  -4  -13.50    4.90
   0  -4  -4   -7.20   11.30
   0  -4  -4   -4.50    8.20
   0   4   5    2.00    8.90
   0   4  -5  -10.70   13.90
   0   4   5    7.20   10.00
   0   4  -5    6.60   12.40
   0  -4  -5    1.90    8.60
   0  -4   5   10.50   14.50
   0  -4   5   -4.90   11.90
   0  -4  -5    5.70    2.30
   0  -4  -5   -3.20   13.00
   0  -4  -5    3.70    9.30
   0  -4  -5   -0.60    8.80
   0  -4   5   36.70   13.90
   0   4   6   31.80   17.00
   0   4  -6   46.90   20.80
   0   4   6   46.00   12.70
   0   4  -6   59.19   23.90
   0  -4  -6   24.40   12.10
   0  -4  -6   26.00    5.30
   0  -4  -6   25.20   14.00
   0  -4  -6   56.69   24.80
   0  -4  -6   45.20   14.80
   0  -4   6   10.90   12.30
   0  -4   6   27.00   20.80
   0   4   7  256.07   28.70
   0   4  -7  335.47   50.29
   0   4  -7  364.46   59.89
   0  -4  -7  232.28   21.50
   0  -4   7  274.87   49.20
   0  -4   7  289.17   34.30
   0  -4  -7  287.07   46.10
   0  -4  -7  154.48   34.60
   0  -4   7  322.17   49.90
   0  -4  -7  311.57   53.49
   0   4  -8   30.90   17.40
   0   4   8   19.70   10.20
   0   4  -8   17.20   22.90
   0  -4  -8    6.70   16.30
   0  -4  -8   23.00   18.80
   0  -4  -8   14.20    7.40
   0  -4  -8    5.30   10.00
   0  -4  -8   20.20    7.30
   0  -4   8   41.60   18.70
   0  -4   8   33.60   22.10
   0  -4  -8   17.90   15.70
   0  -4   8   21.50   14.10
   0   4  -9  -34.90   13.30
   0   4  -9    6.40   19.00
   0   4   9   -8.20    6.90
   0  -4  -9  -11.20   13.00
   0  -4  -9   -6.90    5.50
   0  -4   9    7.30   18.70
   0  -4   9  -23.80   13.80
   0  -4   9    2.60   11.80
   0  -4  -9    3.80   10.30
   0  -4  -9    2.10    8.10
   0  -4  -9    2.90   12.60
   0   4 -10    3.10   16.20
   0   4  10    4.50    7.10
   0   4  10  -10.90    8.00
   0   4 -10    6.10   23.60
   0   4 -10  -13.50   17.50
   0  -4 -10   -5.90    8.30
   0  -4  10  -21.10   15.80
   0  -4  10    7.80   12.70
   0  -4 -10  -10.40   16.40
   0  -4 -10    3.20    8.10
   0  -4  10    7.10   17.60
   0  -4 -10  -21.90   12.30
   0  -4 -10   24.90   15.70
   0  -4 -10    1.70   12.90
   0  -4  10   -9.90   15.80
   0   4 -11   30.60   27.40
   0   4 -11   53.59   23.60
   0   4 -11   -0.10   22.90
   0  -4  11   -6.80   12.90
   0  -4  11   12.70   19.20
   0  -4 -11   -4.80   17.00
   0  -4 -11    6.60   14.00
   0  -4 -11   23.00   24.40
   0  -4 -11    6.40   10.50
   0  -4 -11  -36.50   15.60
   0  -4  11    1.60   14.50
   0  -4 -11   -1.70    7.60
   0   4 -12   72.79   45.80
   0   4 -12   43.30   42.40
   0   4 -12   22.50   25.30
   0  -4  12  -49.90   26.80
   0  -4  12    0.60   21.90
   0  -4 -12   15.60   17.50
   0  -4 -12   26.50   13.50
   0  -4 -12   12.10   15.70
   0  -4  12  -11.90   16.50
   0  -4  12   -6.60   18.90
   0  -4 -12   35.70   32.30
   0  -4 -12    6.40   10.30
   0   5   0   11.50   13.30
   0   5   0   -2.30    9.30
   0   5   0    1.30   11.40
   0  -5   0   12.70   13.40
   0  -5   0   20.30   15.60
   0   5   1  787.42   65.89
   0   5  -1  802.72   66.99
   0   5  -1  721.03   67.69
   0   5   1  735.23   54.39
   0   5  -1  667.23   59.79
   0   5   1  707.13   61.59
   0  -5   1  757.52   66.89
   0  -5  -1  840.72   66.19
   0  -5   1  746.23   69.99
   0  -5  -1  695.53   71.69
   0   5  -2   89.79   29.20
   0   5  -2   76.59   22.90
   0   5  -2   44.00   17.90
   0   5   2   75.39   21.40
   0   5   2   65.09   12.20
   0   5   2   58.59   17.20
   0  -5  -2   83.09   23.60
   0  -5   2   62.59   23.60
   0  -5  -2   63.79   23.70
   0  -5   2   35.10   18.80
   0  -5  -2   56.99   18.60
   0   5   3  260.57   36.70
   0   5  -3  257.17   46.50
   0   5   3  209.68   33.50
   0   5  -3  272.27   44.40
   0   5   3  277.57   20.40
   0  -5   3  304.77   47.60
   0  -5  -3  277.37   33.60
   0  -5  -3  295.57   49.70
   0  -5  -3  250.37   37.80
   0  -5   3  207.18   41.50
   0   5  -4   10.70   12.90
   0   5  -4   -9.60   12.80
   0   5   4    8.20   10.30
   0   5   4   -5.00    8.10
   0  -5   4    9.70   12.50
   0  -5  -4   -6.20    9.80
   0  -5  -4    7.70    9.80
   0  -5  -4   -3.10   12.20
   0  -5   4    2.70   15.00
   0   5   5  180.68   27.90
   0   5  -5  199.78   41.10
   0   5   5  230.68   29.20
   0   5  -5  210.28   45.20
   0  -5  -5  193.68   32.50
   0  -5   5  142.09   35.90
   0  -5   5  262.47   45.60
   0  -5  -5  231.48   44.50
   0  -5   5  178.38   30.10
   0  -5  -5  252.97   32.50
   0   5   6   91.79   20.10
   0   5  -6  106.69   34.40
   0   5  -6  141.99   34.10
   0   5   6  102.69   20.90
   0  -5   6  128.59   37.90
   0  -5   6  118.09   32.90
   0  -5  -6  132.99   26.00
   0  -5  -6  136.69   27.20
   0  -5  -6  105.59   34.30
   0  -5  -6   66.89   22.30
   0  -5   6  150.28   27.80
   0   5   7  174.48   26.70
   0   5  -7  177.38   45.50
   0   5  -7  219.28   43.50
   0  -5   7  115.99   24.00
   0  -5  -7  223.78   35.30
   0  -5  -7  117.99   30.00
   0  -5  -7  165.78   41.00
   0  -5  -7  182.28   30.00
   0  -5   7  185.58   42.70
   0  -5   7  193.58   40.10
   0   5   8    8.90   10.50
   0   5   8   -7.00    5.70
   0   5  -8    4.70   17.30
   0   5  -8   24.30   24.90
   0   5  -8    7.80   16.30
   0  -5   8  -26.10   16.20
   0  -5   8   20.00   19.20
   0  -5  -8   29.00   18.30
   0  -5  -8    3.70   14.80
   0  -5   8    6.00   13.40
   0  -5  -8  -19.70   11.70
   0  -5  -8   13.80   16.90
   0   5  -9   21.60   19.70
   0   5   9  -10.00   11.90
   0   5  -9   17.10   23.00
   0   5   9   -0.50    8.30
   0   5  -9  -28.60   13.00
   0  -5  -9   -3.60   14.30
   0  -5  -9    2.20    3.70
   0  -5   9  -25.20   17.70
   0  -5  -9  -11.20   15.80
   0  -5   9    8.40   21.10
   0  -5  -9    6.40   17.90
   0  -5   9   -2.60   10.80
   0  -5  -9   30.60   25.20
   0   5  10   10.50    8.50
   0   5 -10   27.00   21.20
   0   5 -10   21.30   22.20
   0  -5 -10   48.20   29.60
   0  -5 -10   16.10    5.70
   0  -5  10    0.50   13.20
   0  -5 -10   13.60    7.30
   0  -5  10    6.30   23.90
   0  -5 -10    6.00   18.40
   0  -5 -10  -12.60   12.90
   0  -5 -10  -35.60   14.30
   0   5 -11   35.40   27.40
   0   5 -11  -32.20   36.40
   0   5 -11    1.60   23.30
   0  -5 -11   -5.30    5.30
   0  -5 -11  -30.90   20.60
   0  -5  11  -30.20   24.10
   0  -5  11   -8.60   15.00
   0  -5 -11  -10.80   15.60
   0  -5 -11   17.30   19.70
   0  -5  11   24.10   23.10
   0  -5 -11    2.80    6.30
   0  -5 -11  -22.90   16.30
   0  -5  11   17.20   22.60
   0   5 -12   19.10   25.90
   0   5 -12  -30.90   22.30
   0  -5  12   38.80   25.00
   0  -5 -12   -4.90    6.10
   0  -5  12   23.80   19.10
   0  -5 -12   -3.60    7.40
   0  -5 -12    4.60   18.50
   0  -5  12  -30.40   20.70
   0  -5 -12  -45.30   24.10
   0  -5 -12    9.80   21.80
   0   6   0 3170.18  192.78
   0   6   0 3370.66  205.88
   0   6   0 3103.19  200.98
   0  -6   0 3109.49  202.58
   0  -6   0 3252.17  208.38
   0   6  -1 1144.59   94.19
   0   6  -1 1077.49   85.39
   0   6   1 1096.19   88.69
   0   6   1 1097.39   79.29
   0   6  -1 1065.69   89.89
   0   6   1 1152.48   89.19
   0  -6  -1 1037.40   90.59
   0  -6  -1 1185.78   92.99
   0  -6   1 1174.78   98.49
   0  -6   1 1201.88   93.79
   0   6  -2    1.00   13.10
   0   6  -2    6.30   10.10
   0   6   2   15.20    9.10
   0   6  -2   -2.60   10.40
   0   6   2    4.00   11.20
   0   6   2   -3.70   11.40
   0  -6   2   -3.30   10.80
   0  -6  -2    7.10   26.70
   0  -6  -2   -5.20   10.40
   0  -6  -2   17.90   15.20
   0  -6   2   -7.50    9.20
   0   6   3  101.19   13.60
   0   6  -3  150.38   38.00
   0   6  -3   65.59   21.50
   0   6  -3  121.19   31.00
   0   6   3  125.59   27.40
   0   6   3  100.89   25.40
   0  -6   3  116.49   32.40
   0  -6  -3  105.59   26.90
   0  -6  -3   74.29   28.60
   0  -6   3   96.69   31.60
   0   6   4   25.70   13.60
   0   6  -4   61.99   25.90
   0   6  -4   55.29   26.30
   0   6   4   41.60   18.20
   0   6  -4   28.70   18.60
   0  -6   4   21.70   20.10
   0  -6  -4   25.70   14.50
   0  -6  -4   21.90   19.20
   0  -6   4   20.00   18.10
   0  -6  -4   12.60   14.10
   0   6   5  150.18   28.40
   0   6  -5  162.28   38.90
   0   6   5  151.88   29.60
   0   6  -5  169.08   40.50
   0   6  -5  145.59   35.00
   0  -6  -5  108.89   27.30
   0  -6   5  133.99   61.59
   0  -6  -5  126.79   39.20
   0  -6   5  164.18   43.70
   0  -6  -5  158.78   30.90
   0   6   6    0.40   12.20
   0   6  -6   -0.70   11.20
   0   6  -6   30.90   24.00
   0   6   6    4.20   11.30
   0   6  -6    2.60   14.00
   0  -6  -6   15.40   14.70
   0  -6   6  -14.20   17.30
   0  -6  -6   27.00   15.10
   0  -6   6   -3.70   14.60
   0  -6  -6  -16.60   10.10
   0  -6   6   14.70   16.20
   0  -6  -6   -8.80   13.30
   0   6   7   11.00   12.40
   0   6   7   17.20   11.80
   0   6  -7   -3.00   12.80
   0   6  -7    1.80   20.20
   0  -6  -7  -31.10   10.50
   0  -6  -7    6.10   13.40
   0  -6   7   -9.80   18.50
   0  -6   7   21.00   16.30
   0  -6  -7  -17.20   16.90
   0  -6  -7   28.10   16.80
   0  -6   7    5.10   13.10
   0   6  -8   -2.60   10.80
   0   6  -8  -14.80   18.30
   0   6  -8   -3.10   17.80
   0   6   8   29.90   13.50
   0  -6  -8    5.20   16.40
   0  -6  -8   44.80   26.50
   0  -6  -8   22.70   16.90
   0  -6   8   48.20   24.80
   0  -6  -8   32.10   20.40
   0  -6   8   -3.30   17.40
   0  -6   8   -6.60   10.90
   0   6   9   21.00   13.60
   0   6   9   14.70   12.60
   0   6  -9   65.09   28.60
   0   6  -9   62.79   34.70
   0  -6   9   -4.30   18.20
   0  -6  -9    3.10   21.60
   0  -6  -9   42.00   18.40
   0  -6  -9   -2.90   15.20
   0  -6  -9   47.90   20.40
   0  -6   9   -0.40   12.40
   0   6 -10    6.20   23.40
   0   6 -10   43.90   22.90
   0  -6 -10   -8.90   16.00
   0  -6 -10   53.49   28.90
   0  -6  10   15.20   27.20
   0  -6  10   12.00   19.80
   0  -6 -10  -50.29   18.40
   0  -6  10   -3.70   11.80
   0  -6 -10    9.00   21.10
   0   6 -11   -9.30   27.70
   0  -6 -11   16.50   19.40
   0  -6 -11  -15.80   20.70
   0  -6  11  -10.40   14.50
   0  -6  11  -12.40   22.40
   0  -6 -11    4.60   17.60
   0  -6 -11   -6.50   19.90
   0   7   0   38.00   15.60
   0   7   0   11.00   10.70
   0   7   0   33.60   20.10
   0  -7   0   16.00   18.00
   0  -7   0   20.80   17.40
   0   7   1  367.06   53.99
   0   7   1  346.17   55.09
   0   7   1  358.76   39.40
   0   7  -1  324.37   54.09
   0   7  -1  465.45   67.29
   0   7  -1  309.07   43.10
   0  -7   1  373.66   58.69
   0  -7  -1  388.36   56.79
   0  -7   1  433.36   64.99
   0  -7  -1  364.46   60.19
   0   7   2   64.89   19.20
   0   7  -2   53.19   22.90
   0   7  -2   44.90   20.60
   0   7   2   24.20   18.60
   0   7  -2    6.60   16.90
   0   7   2   61.69   23.20
   0  -7  -2   61.99   25.80
   0  -7  -2   61.59   25.30
   0  -7   2   64.49   26.20
   0  -7  -2   40.80   20.10
   0   7   3   77.59   23.60
   0   7   3   45.40   18.70
   0   7  -3   58.89   26.00
   0   7  -3   95.39   30.70
   0   7   3   71.89   13.20
   0   7  -3   10.00   17.50
   0  -7   3   85.49   32.10
   0  -7   3   53.89   26.90
   0  -7  -3   75.89   24.70
   0  -7  -3   49.40   24.80
   0  -7  -3   60.29   23.80
   0   7  -4   19.10   15.60
   0   7   4   57.59   21.50
   0   7  -4   53.79   28.60
   0   7  -4   61.79   27.90
   0   7   4   37.10   17.10
   0   7   4   31.90    7.90
   0  -7  -4   20.30   21.10
   0  -7  -4   28.20   18.40
   0  -7  -4   17.70   17.80
   0  -7   4   -4.40   20.10
   0  -7   4   35.60   19.90
   0   7  -5  161.88   43.00
   0   7   5  114.39   28.70
   0   7   5  159.78   30.20
   0   7  -5  153.98   39.30
   0   7  -5  205.28   43.70
   0  -7   5  162.58   44.50
   0  -7  -5  173.98   34.40
   0  -7  -5  156.58   43.80
   0  -7   5  183.98   42.10
   0   7  -6  360.36   60.59
   0   7  -6  430.86   67.49
   0   7   6  492.05   50.19
   0   7   6  419.06   47.80
   0   7  -6  449.06   75.79
   0  -7  -6  387.86   49.30
   0  -7   6  464.65   76.49
   0  -7  -6  503.85   54.49
   0  -7  -6  347.67   66.99
   0  -7   6  530.75   67.79
   0  -7   6  404.46   49.60
   0   7   7  120.99   26.40
   0   7  -7   97.49   33.70
   0   7   7   94.69   25.20
   0   7  -7  106.89   31.50
   0  -7   7   79.79   33.50
   0  -7  -7   66.69   26.30
   0  -7   7  103.59   26.80
   0  -7  -7  155.78   34.40
   0  -7  -7   76.09   35.70
   0  -7  -7  139.49   32.30
   0   7   8   13.60   18.30
   0   7  -8    8.20   25.40
   0   7   8    2.70   13.00
   0   7  -8   -7.30   19.00
   0  -7   8   16.20   16.60
   0  -7  -8   21.00   21.00
   0  -7   8    7.40   18.30
   0  -7  -8    6.60   17.70
   0  -7  -8  -14.80   13.40
   0   7   9  173.88   30.40
   0   7  -9  162.18   45.00
   0   7  -9   78.09   31.10
   0   7  -9  223.38   58.69
   0  -7   9   77.89   24.80
   0  -7   9  225.28   53.19
   0  -7  -9  128.89   45.20
   0  -7  -9  181.38   38.60
   0  -7  -9  148.09   36.40
   0  -7   9  126.39   45.60
   0  -7  -9  203.28   37.70
   0   7  10    4.00   13.70
   0   7 -10   49.00   29.20
   0   7 -10    4.00   29.90
   0   7  10    5.60   10.80
   0  -7  10   -8.50   24.20
   0  -7 -10   37.50   35.10
   0  -7 -10   14.30   24.70
   0  -7 -10   -2.20   21.60
   0  -7  10    6.30   14.50
   0  -7 -10   13.60   16.50
   0   7 -11   67.29   33.90
   0  -7  11  -15.80   15.50
   0  -7 -11   17.70   35.50
   0  -7 -11  -15.80   25.10
   0  -7 -11    7.00   25.00
   0  -7  11   16.10   31.80
   0  -7 -11    1.10   19.80
   0   8   0   -5.40   12.40
   0   8   0   17.40   14.30
   0   8   0   10.10   16.10
   0  -8   0  -21.00   14.50
   0  -8   0    9.40   17.60
   0   8   1    9.50   13.00
   0   8   1   12.90   14.20
   0   8  -1   11.50   15.50
   0   8  -1   35.10   28.60
   0   8   1   19.40   15.70
   0   8  -1   13.70   10.60
   0  -8  -1   36.50   23.00
   0  -8   1   30.60   18.70
   0  -8  -1   30.30   22.50
   0  -8   1   41.40   25.50
   0  -8  -1   -6.10   14.90
   0   8   2   37.70   13.20
   0   8  -2   -7.10   18.90
   0   8   2   35.30   23.20
   0   8   2   16.20   16.30
   0   8  -2   31.90   21.40
   0   8  -2   15.20   17.30
   0  -8  -2   31.60   22.60
   0  -8  -2   23.50   20.50
   0  -8   2   13.80   15.90
   0  -8  -2   13.00   22.30
   0  -8   2   -7.90   15.80
   0   8  -3    3.40   12.00
   0   8  -3   15.00   17.60
   0   8   3    4.90   13.00
   0   8  -3   33.60   25.70
   0   8   3   28.40   18.40
   0   8   3   20.50   13.10
   0  -8  -3   33.50   20.00
   0  -8  -3   29.90   22.40
   0  -8   3   15.90   17.40
   0  -8   3   18.80   18.30
   0  -8  -3   26.20   21.70
   0   8   4   43.20   11.20
   0   8  -4   50.69   29.60
   0   8  -4   36.80   22.40
   0   8  -4   37.30   21.20
   0   8   4   31.30   20.10
   0   8   4   62.69   20.70
   0  -8  -4   31.20   24.20
   0  -8   4   79.29   34.20
   0  -8  -4   54.19   29.60
   0  -8  -4   48.30   18.90
   0  -8   4   25.30   26.00
   0   8  -5   64.99   32.80
   0   8  -5   49.99   23.20
   0   8   5   19.80   18.90
   0   8  -5   27.10   24.20
   0   8   5   19.60   15.20
   0  -8   5   -2.20   21.40
   0  -8   5    0.40   16.60
   0  -8  -5   47.30   24.00
   0  -8  -5   10.30   20.20
   0  -8  -5   48.90   29.20
   0   8  -6  -16.40   19.70
   0   8   6   -4.10   14.20
   0   8   6    2.20   14.00
   0   8  -6   22.80   20.50
   0   8  -6   28.90   25.50
   0  -8  -6   16.30   21.80
   0  -8  -6  -22.60   17.20
   0  -8   6   -3.20   19.80
   0  -8  -6   10.00   16.20
   0  -8   6    0.10   22.50
   0   8   7  676.13   61.89
   0   8   7  613.14   59.59
   0   8  -7  532.45   68.69
   0   8  -7  837.42   94.09
   0  -8  -7  365.96   64.49
   0  -8  -7  482.45   84.59
   0  -8  -7  580.74   63.39
   0  -8   7  614.64   78.79
   0  -8   7  508.65   59.49
   0   8  -8   41.70   31.40
   0   8  -8   35.80   28.20
   0   8   8  -12.10   13.10
   0   8   8    6.80   15.50
   0  -8  -8   13.90   20.90
   0  -8  -8   12.20   20.40
   0  -8  -8    5.20   25.70
   0  -8   8   43.70   32.70
   0  -8   8   -3.00   18.10
   0  -8  -8   -5.30   20.10
   0   8  -9  116.49   49.70
   0   8   9  121.99   29.20
   0   8  -9   27.20   34.70
   0  -8  -9   54.09   26.70
   0  -8   9  105.79   37.00
   0  -8  -9    6.60   25.50
   0  -8   9   39.20   21.80
   0  -8  -9   84.29   28.80
   0  -8  -9   60.49   37.00
   0   8 -10   11.80   33.00
   0   8 -10   -7.30   22.00
   0   8  10   17.60   14.10
   0   8  10   -1.70   17.50
   0  -8 -10  -48.10   19.40
   0  -8  10   35.70   37.20
   0  -8 -10   21.60   23.40
   0  -8  10   18.60   17.50
   0  -8 -10  -20.10   27.90
   0  -8 -10    8.70   23.40
   0   9   0   24.80   18.30
   0   9   0    0.60   12.50
   0   9   0  -19.50   18.10
   0  -9   0   -6.80   20.70
   0  -9   0    8.60   17.70
   0   9  -1  138.59   39.90
   0   9   1  106.59   35.70
   0   9   1  134.59   29.90
   0   9  -1  107.59   30.70
   0   9   1  116.59   35.00
   0   9  -1   84.49   33.40
   0  -9   1  137.39   41.30
   0  -9  -1   87.69   33.70
   0  -9   1  101.49   41.30
   0  -9  -1  133.89   41.40
   0  -9  -1   65.69   33.80
   0   9   2   47.60   29.80
   0   9  -2   22.80   19.40
   0   9  -2   56.89   32.80
   0   9  -2   27.30   21.70
   0   9   2   12.80   13.70
   0   9   2   38.40   20.90
   0  -9  -2   36.80   26.80
   0  -9   2   12.30   20.80
   0  -9  -2    8.40   19.60
   0  -9   2   59.69   33.90
   0  -9  -2   28.20   26.70
   0   9   3   -7.60   13.50
   0   9  -3   -2.40   14.80
   0   9   3   -2.40    9.40
   0   9   3   -4.70   14.60
   0   9  -3    5.10   17.60
   0   9  -3  -11.20   20.70
   0  -9  -3    9.60   21.20
   0  -9  -3    1.50   19.80
   0  -9  -3  -27.00   17.10
   0  -9   3   -9.30   19.60
   0  -9   3  -11.80   19.30
   0   9   4  -26.80   15.90
   0   9  -4  -32.20   18.20
   0   9  -4   35.30   21.20
   0   9  -4   -8.10   17.10
   0   9   4    1.80   15.40
   0   9   4    7.00    7.90
   0  -9   4    6.00   24.10
   0  -9  -4  -17.20   14.60
   0  -9  -4   -7.70   14.00
   0  -9  -4    5.40   20.40
   0  -9   4  -18.60   18.70
   0   9   5   28.70   21.00
   0   9   5   20.80   23.50
   0   9  -5   33.70   19.90
   0   9  -5   -2.20   23.10
   0   9  -5   36.10   29.90
   0  -9   5   28.70   35.80
   0  -9   5   27.80   25.20
   0  -9  -5   30.70   21.00
   0  -9  -5   65.19   33.10
   0  -9  -5   39.80   30.20
   0   9   6   77.29   25.50
   0   9   6   50.39   20.70
   0   9  -6   60.49   39.70
   0   9  -6   40.40   25.50
   0  -9  -6   65.49   28.50
   0  -9  -6   11.30   22.40
   0  -9   6   -5.30   17.20
   0  -9  -6   72.09   29.60
   0  -9   6   36.70   31.20
   0   9  -7   -0.60   26.80
   0   9  -7   69.09   31.00
   0   9  -7  104.79   43.40
   0   9   7   88.09   27.10
   0   9   7  156.18   37.10
   0  -9  -7  152.48   35.70
   0  -9   7   47.60   29.00
   0  -9  -7   77.69   36.80
   0  -9  -7   85.19   32.00
   0  -9  -7   50.79   32.70
   0  -9   7  156.28   49.50
   0   9   8  161.88   34.60
   0   9   8  112.99   30.90
   0   9  -8  187.48   55.99
   0   9  -8  218.38   48.50
   0  -9   8  144.09   41.00
   0  -9  -8   50.49   27.90
   0  -9  -8  109.79   39.00
   0  -9  -8  143.19   37.80
   0  -9   8   47.20   29.90
   0   9  -9  131.59   49.00
   0   9  -9  -10.60   51.09
   0   9   9  148.99   38.00
   0  -9  -9   95.99   44.60
   0  -9   9  172.48   51.49
   0  -9  -9  107.69   34.00
   0  -9   9   44.60   22.90
   0  -9  -9   50.39   38.20
   0  -9  -9   49.50   33.40
   0  10   0  -12.90   18.90
   0  10   0    4.40   18.90
   0 -10   0   -2.40   17.30
   0 -10   0   -4.20   23.50
   0 -10   0    7.60   22.20
   0  10   1   28.00   25.10
   0  10  -1   21.80   21.10
   0  10  -1   47.70   30.40
   0  10   1   46.30   22.20
   0 -10  -1    3.20   23.70
   0 -10  -1   13.50   22.30
   0 -10   1   31.50   29.70
   0 -10  -1   49.99   29.80
   0 -10   1   31.80   35.20
   0  10  -2   -6.60   22.00
   0  10   2    3.60   13.90
   0  10  -2  -13.10   17.10
   0  10   2   -7.50   18.50
   0  10   2    5.20   17.10
   0  10  -2   12.80   20.10
   0 -10  -2   10.90   20.30
   0 -10   2   -8.10   23.70
   0 -10  -2    2.70   23.60
   0 -10  -2  -18.00   18.70
   0 -10   2   25.00   24.90
   0  10  -3    9.50   22.80
   0  10   3  -12.90   13.30
   0  10  -3   23.60   22.10
   0  10  -3    5.70   24.80
   0  10   3   14.70   20.80
   0  10   3  -23.00    9.20
   0 -10  -3   13.00   20.60
   0 -10   3  -29.80   16.30
   0 -10  -3   -0.40   18.10
   0 -10  -3  -13.70   24.30
   0 -10   3  -47.80   18.20
   0  10   4   -6.40    9.50
   0  10  -4   14.70   23.30
   0  10  -4   14.80   19.40
   0  10   4   10.40   18.10
   0  10   4   -5.50   16.50
   0  10  -4  -22.50   18.40
   0 -10  -4  -24.70   20.10
   0 -10   4  -19.80   24.30
   0 -10   4  -30.10   17.90
   0 -10  -4   14.10   26.00
   0 -10  -4  -16.20   17.30
   0  10   5   14.50   21.70
   0  10  -5  -12.30   19.20
   0  10  -5    1.00   29.30
   0 -10   5   48.10   31.10
   0 -10  -5   55.99   26.30
   0 -10  -5   58.69   35.00
   0 -10  -5   -1.50   23.20
   0 -10   5   35.80   35.30
   0  10  -6    0.00   27.50
   0  10   6    0.80   19.10
   0  10  -6   28.50   28.60
   0  10  -6  -41.00   26.00
   0 -10  -6   -3.50   27.30
   0 -10   6  -10.20   27.40
   0 -10  -6    5.20   21.50
   0 -10   6  -28.90   27.80
   0 -10  -6    3.50   24.70
   0  10  -7   59.39   39.00
   0  10   7    0.70   21.50
   0 -10   7   29.20   32.00
   0 -10   7   44.30   35.60
   0 -10  -7  121.19   42.00
   0 -10  -7   31.00   21.40
   0 -10  -7   61.49   36.90
   0  10   8   19.70   22.30
   0  10  -8   63.19   41.50
   0  10  -8   87.79   41.40
   0 -10  -8   15.30   22.50
   0 -10  -8   35.80   28.30
   0 -10  -8  -11.30   22.80
   0 -10   8   -0.20   28.50
   0 -10  -8  -30.20   30.30
   0 -10   8  -27.70   28.40
   0  11   0  -11.10   14.50
   0  11   0  -17.20   20.10
   0 -11   0   16.30   25.30
   0 -11   0   10.60   23.70
   0 -11   0   -1.70   19.40
   0  11   1   45.30   24.40
   0  11  -1   -2.90   24.80
   0  11  -1   49.30   29.80
   0  11   1    3.20   19.70
   0  11  -1   36.50   24.50
   0 -11  -1   43.90   34.60
   0 -11   1   55.69   37.10
   0 -11   1   47.40   33.20
   0 -11  -1   95.19   38.40
   0 -11   1   -1.70   23.40
   0 -11  -1   -6.00   20.90
   0  11  -2    3.30   22.00
   0  11   2    0.80   21.20
   0  11  -2   12.60   19.60
   0  11  -2   21.10   29.20
   0  11   2  -29.40   18.50
   0  11   2   18.60   17.60
   0 -11   2  -10.20   20.50
   0 -11   2   25.20   25.10
   0 -11  -2   49.50   40.50
   0 -11  -2   27.40   27.50
   0 -11  -2   11.00   26.40
   0  11  -3   -9.40   18.60
   0  11  -3  -31.70   21.10
   0  11   3  -31.50   22.90
   0  11  -3   -9.60   22.10
   0  11   3    6.10   24.00
   0  11   3  -12.50   11.70
   0 -11   3   17.20   21.10
   0 -11  -3   -7.50   32.10
   0 -11  -3  -11.40   20.70
   0 -11   3  -49.99   31.20
   0 -11  -3   19.00   27.80
   0  11   4   -1.60   23.80
   0  11  -4   24.00   35.60
   0  11   4  -40.80   18.50
   0  11  -4   19.90   34.20
   0 -11   4   14.60   27.20
   0 -11  -4    0.60   30.80
   0 -11  -4   14.00   26.70
   0 -11   4   10.20   38.00
   0 -11  -4    6.90   23.40
   0  11   5  -12.50   22.50
   0  11  -5  -40.50   22.90
   0  11   5  -14.40   21.20
   0  11  -5   22.10   28.60
   0  11  -5   43.50   31.80
   0 -11   5  -25.30   23.80
   0 -11  -5  -13.10   30.70
   0 -11  -5    9.30   28.30
   0 -11  -5   -3.60   23.80
   0  11  -6   11.60   29.70
   0  11   6  -28.80   25.00
   0  11   6   14.60   18.40
   0 -11   6   -9.50   22.60
   0 -11  -6   11.40   21.60
   0 -11  -6  -33.00   33.20
   0 -11  -6   -1.70   21.20
   0  11   7  114.29   37.70
   0  11  -7   84.79   48.50
   0 -11   7  122.49   51.99
   0 -11  -7   76.59   42.30
   0 -11  -7   91.29   39.00
   0 -11  -7  102.99   43.90
   0  12   0   17.10   29.10
   0  12   0    2.60   25.70
   0 -12   0    1.60   24.70
   0 -12   0   44.90   43.50
   0 -12   0   24.90   27.10
   0  12  -1   -6.20   21.00
   0  12  -1  -18.90   24.60
   0  12   1  -19.70   18.70
   0  12   1  -15.50   22.60
   0 -12  -1   23.30   28.80
   0 -12  -1    3.60   26.20
   0 -12   1  -38.20   28.40
   0 -12   1  -21.30   17.00
   0 -12   1  -44.40   23.40
   0 -12  -1  -17.50   31.20
   0  12   2  -17.90   17.00
   0  12  -2   43.00   29.80
   0  12  -2   47.40   37.00
   0  12   2   33.60   34.00
   0 -12   2  -22.30   30.20
   0 -12   2  -21.20   20.50
   0 -12  -2   34.90   41.40
   0 -12  -2   16.60   28.30
   0 -12   2    0.40   27.30
   0 -12  -2  -65.19   33.80
   0  12   3   -5.80   14.00
   0  12  -3   26.00   30.30
   0  12   3    4.40   25.50
   0  12  -3   44.00   40.00
   0 -12   3   28.20   27.90
   0 -12  -3    7.50   23.00
   0 -12  -3   12.50   24.10
   0 -12  -3  -64.69   30.50
   0 -12   3  -24.50   24.20
   0  12  -4  -26.70   34.80
   0  12   4   18.20   18.30
   0  12  -4   -0.70   27.80
   0  12   4  -30.10   18.70
   0 -12  -4  -24.60   32.70
   0 -12   4   -6.70   28.60
   0 -12  -4  -11.40   27.90
   0 -12  -4  -10.80   22.70
   0  12  -5   68.79   41.60
   0  12   5    6.40   30.00
   0 -12  -5   14.00   27.40
   0 -12  -5    9.50   29.60
   0 -12  -5   -3.50   40.70
   0 -12   5  -10.10   29.10
   0  13   0   16.80   35.70
   0 -13   0   12.90   35.50
   0 -13   0   36.70   31.20
   0 -13   0  -44.30   39.90
   0  13   1  -13.10   22.50
   0  13  -1  -65.29   35.90
   0  13  -1   25.40   41.60
   0  13   1   40.90   46.10
   0 -13  -1  -11.30   43.80
   0 -13  -1   62.39   38.40
  -1   0  13  -16.30   13.20
  -1   0  13    7.40   23.50
   1   0 -13  -43.20   16.20
   1   0 -13  -39.90   15.00
   1   0 -13   70.79   24.90
  -1   0  13    0.60    8.10
  -1   0  12  -19.10   14.20
   1   0 -12  -29.40   17.60
   1   0 -12  -27.50   17.20
   1   0 -12   -8.90   16.10
  -1   0  12   -2.90    9.40
  -1   0  12   23.60   15.80
   1   0 -12   27.90   17.20
  -1   0  11   -9.30   14.30
   1   0 -11    4.50   14.60
  -1   0  11   -4.00   10.80
   1   0 -11  -29.40   13.50
   1   0 -11    0.60   16.70
  -1   0  11   11.80   10.80
  -1   0  10  120.89   35.00
   1   0 -10  132.19   26.40
   1   0 -10  124.39   33.90
   1   0 -10   90.99   25.60
   1   0  -9  -19.00    9.90
  -1   0   9    7.10   12.90
   1   0  -9    3.10   11.20
  -1   0   9   -2.10   10.60
  -1   0   9   -0.40    9.60
   1   0  -9   -3.70   13.80
  -1   0   8   -5.20   10.40
   1   0  -8    1.50   10.20
  -1   0   8    5.40   13.00
   1   0  -8   -6.80    9.50
  -1   0   8    1.70    7.80
   1   0  -7    3.50    8.20
   1   0  -7   -1.90    8.10
  -1   0   7   -9.20    7.70
  -1   0   7   -3.50    8.70
  -1   0   7  -10.00    9.60
   1   0  -7   -4.20    6.10
   1   0  -6  791.32   57.99
   1   0  -6  758.22   58.49
  -1   0   6  697.23   52.29
   1   0  -6  709.63   51.59
  -1   0   6  806.32   71.99
   1   0  -5   -2.40    6.10
   1   0  -5   -0.40    6.50
   1   0  -5   -4.90    7.60
  -1   0   5   -2.60    8.60
  -1   0   5    2.50    8.50
   1   0  -4 1500.75   94.49
  -1   0   4 1671.23  108.29
   1   0  -4 1595.94   97.29
  -1   0   4 1603.44   98.49
  -1   0   4 1609.54   92.99
  -1   0   3   -0.10    5.80
  -1   0   3    4.70    4.90
   1   0  -3   -2.70    5.10
  -1   0   3    1.30    6.60
   1   0  -3   -4.10    5.20
   1   0  -3   -2.90    4.70
   1   0  -3    0.00    3.90
   1   0  -2  188.18   16.10
   1   0  -2  204.38   15.10
  -1   0   2  225.88   22.10
   1   0  -2  180.48   13.90
   1   0  -2  209.98   20.60
  -1   0  -1    0.20    3.60
   1   0   1   -1.10    2.70
  -1   0  -1    0.60    3.40
   1   0   1    1.60    3.50
   1   0   1   -2.50    3.40
  -1   0  -1    1.20    4.50
  -1   0  -1    1.10    5.50
   1   0   1    0.10    3.50
   1   0   2   91.29   13.60
  -1   0  -2  146.29   16.90
  -1   0  -2   96.39   14.10
   1   0   2  112.09   16.60
   1   0   2  124.19   15.80
  -1   0  -2  124.99   16.20
  -1   0  -2  132.59   17.90
   1   0   2  118.39   17.00
  -1   0  -3    8.70    9.70
  -1   0  -3    4.50    7.40
   1   0   3   -2.30    5.50
   1   0   3    0.20    7.80
  -1   0  -3   -6.00    6.30
  -1   0  -3  -14.50    6.50
   1   0   3   -2.60    8.20
   1   0   4 1417.76   96.89
   1   0   4 1534.15   99.09
   1   0   4 1423.66   91.99
  -1   0  -4 1475.65   96.19
   1   0   4 1414.46   93.79
  -1   0  -4 1657.73   98.59
  -1   0  -4 1435.26   91.09
  -1   0  -5    0.90    7.30
   1   0   5    5.00   10.90
   1   0   5   -0.10    7.90
   1   0   5    0.90    9.00
  -1   0  -5   -1.20   10.70
  -1   0  -5    2.00    9.10
   1   0   5    5.30   10.40
   1   0   6  678.13   62.49
   1   0   6  579.14   52.79
   1   0   6  664.73   53.19
   1   0   6  625.54   58.79
  -1   0  -6  635.54   58.09
  -1   0  -6  679.33   57.69
  -1   0  -6  578.74   50.39
   1   0   7   -1.90    7.50
   1   0   7   -5.60   10.20
  -1   0  -7    1.50   11.70
  -1   0  -7    6.50   10.60
  -1   0  -7  -12.40    8.30
   1   0   7   -2.10   10.20
   1   0   7    7.70   12.00
   1   0   8   46.00   20.10
  -1   0  -8   62.39   20.90
   1   0   8   68.19   18.40
   1   0   8   79.39   25.50
  -1   0  -8   59.39   21.10
  -1   0  -8   82.69   23.10
   1   0   8   43.00   21.60
  -1   0  -8   68.89   22.40
  -1   0  -9   -4.30   15.10
  -1   0  -9   -7.60   15.60
   1   0   9   12.50   15.70
   1   0   9   -1.90   11.70
   1   0   9  -10.70   13.20
  -1   0  -9   -8.10   14.20
  -1   0  -9   13.30   18.00
   1   0   9   -0.30   11.90
  -1   0 -10  111.59   26.80
   1   0  10   78.29   29.50
   1   0  10   63.69   18.60
  -1   0 -10   89.19   26.10
  -1   0 -10   83.79   29.40
  -1   0 -10   54.69   23.80
   1   0  10   66.49   22.50
   1   0  10   82.39   30.50
   1   0  11    8.90   23.70
   1   0  11    6.20   14.20
   1   0  11    0.80   12.40
   1   0  11   16.50   17.30
  -1   0 -11  -23.50   17.50
  -1   0 -11   11.60   17.10
  -1   0 -11    5.10   18.80
  -1   0 -11   17.80   20.60
  -1   0 -12  -30.10   16.30
  -1   0 -12   11.30   20.50
   1   0  12  -45.70   16.30
  -1   0 -12  -22.90   17.50
   1   0  12  -25.30   14.30
   1   0  12   43.80   30.20
  -1   0 -12  -14.30   21.40
  -1   0 -13  -41.20   20.00
  -1   0 -13  -38.70   20.60
   1   0  13   -0.90   15.20
  -1   0 -13  -17.00   21.70
   1   0  13  -16.30   20.70
   1   1 -13  -17.70   19.30
   1   1 -13   -5.60   23.10
   1   1 -13   61.19   34.20
   1   1 -13   35.40   23.00
  -1   1  13   17.20   24.30
   1  -1 -13   22.10   21.10
   1  -1 -13   58.79   23.90
   1  -1 -13   11.90   16.40
  -1  -1  13  -12.70   13.30
   1  -1 -13   65.49   28.30
  -1  -1  13   32.60   18.80
  -1  -1  13   -3.90   21.00
   1   1 -12   -9.10   17.60
   1   1 -12   10.00   18.30
   1   1 -12  -23.60   15.90
   1  -1 -12  -24.70   14.20
   1  -1 -12   -2.00   15.40
  -1  -1  12   37.00   28.30
   1  -1 -12   29.80   19.60
   1  -1 -12  -17.60   14.10
  -1  -1  12  -16.40   13.50
  -1   1  11   -9.10    9.20
   1   1 -11   -8.80   14.50
  -1   1  11  -11.70   15.70
   1   1 -11  -13.00   13.40
   1   1 -11   18.20   19.30
  -1   1  11   -7.50    6.20
   1  -1 -11   -5.90   13.50
   1  -1 -11   -6.00   13.50
   1  -1 -11  -14.10   13.70
  -1  -1  11    6.10   11.70
  -1  -1  11   -1.70   17.70
   1   1 -10  113.09   27.10
   1   1 -10   99.29   29.90
   1   1 -10   52.29   21.00
  -1   1  10  110.19   17.90
  -1   1  10   85.39   29.70
  -1  -1  10  107.19   34.80
   1  -1 -10   84.19   24.20
  -1  -1  10   79.99   22.70
  -1  -1  10   63.39   19.90
   1  -1 -10   91.39   21.90
  -1  -1  10   77.39   23.90
   1  -1 -10   81.79   27.90
  -1   1   9   43.00   11.40
  -1   1   9   59.89   13.90
   1   1  -9   56.29   20.80
   1   1  -9   62.99   20.00
   1   1  -9   57.59   22.60
  -1   1   9   40.20   22.90
   1  -1  -9   87.29   22.00
  -1  -1   9   80.89   23.90
   1  -1  -9   22.50   14.30
  -1  -1   9   30.00   20.90
  -1  -1   9   67.89   19.50
   1  -1  -9   49.70   16.20
   1   1  -8  108.09   22.70
  -1   1   8   88.29   14.70
  -1   1   8   75.19   25.30
   1   1  -8  132.79   25.10
   1   1  -8   99.89   25.90
  -1  -1   8  131.99   25.50
  -1  -1   8  104.49   30.10
   1  -1  -8  124.59   23.30
  -1  -1   8  115.29   25.60
   1  -1  -8  102.69   26.40
  -1  -1   8  128.49   24.30
   1  -1  -8  117.79   20.30
  -1   1   7   -2.30   10.50
  -1   1   7    3.10    5.00
  -1   1   7    5.10   10.80
   1   1  -7   -3.60   10.70
   1   1  -7   -4.50    7.00
   1  -1  -7  -10.50    7.90
   1  -1  -7   -8.80    7.20
   1  -1  -7   -0.40    6.60
  -1  -1   7    4.90   10.20
   1  -1  -7    1.70    6.20
  -1  -1   7   -2.60    7.40
   1   1  -6 1132.59   74.29
  -1   1   6 1199.68   91.29
   1   1  -6 1183.68   82.29
  -1   1   6  924.41   66.39
  -1   1   6 1067.19   83.59
  -1  -1   6 1129.79   77.29
   1  -1  -6 1115.89   88.19
   1  -1  -6 1113.19   73.09
   1  -1  -6 1047.50   68.19
  -1  -1   6 1174.78   92.49
  -1  -1   6 1057.79   76.89
   1  -1  -6 1168.48   83.69
  -1  -1   6 1212.08   77.29
  -1   1   5 1260.07   95.99
   1   1  -5 1253.27   84.39
   1   1  -5 1300.77   77.59
  -1   1   5 1248.88   91.79
  -1   1   5 1063.59   70.19
   1   1  -5 1210.88   79.39
   1  -1  -5 1225.88   72.19
  -1  -1   5 1322.97   80.89
   1  -1  -5 1235.48   90.19
  -1  -1   5 1219.08   78.99
  -1  -1   5 1317.67   94.19
  -1  -1   5 1143.29   80.99
   1  -1  -5 1270.17   86.39
   1  -1  -5 1170.38   75.29
  -1   1   4 2169.28  134.99
   1   1  -4 2248.97  121.29
   1   1  -4 2177.28  128.89
  -1   1   4 1878.41  115.59
   1   1  -4 2048.30  124.49
  -1  -1   4 2150.58  125.29
   1  -1  -4 2134.79  116.99
   1  -1  -4 2211.78  131.39
  -1  -1   4 2209.98  122.69
   1  -1  -4 2144.89  119.29
  -1  -1   4 2025.90  128.09
   1  -1  -4 2211.38  137.59
   1   1  -3  719.33   53.89
   1   1  -3  823.12   56.89
  -1   1   3  670.63   43.10
   1   1  -3  897.61   47.10
  -1   1   3  775.62   58.09
   1  -1  -3  719.43   54.79
   1  -1  -3  865.61   45.70
   1  -1  -3  818.32   44.50
  -1  -1   3  728.63   51.49
   1  -1  -3  742.33   56.89
  -1  -1   3  791.82   54.19
  -1   1   2    5.70    5.30
   1   1  -2   -5.50    6.20
   1  -1  -2   -0.90    1.90
   1  -1  -2   -3.70    1.80
  -1  -1   2   -0.40    0.40
   1  -1  -2    4.50    4.30
  -1  -1   2    9.40    6.90
  -1  -1   2   -1.60    5.30
   1   1  -1  820.62   50.19
   1   1  -1  649.24   50.59
   1  -1  -1  876.01   47.10
   1  -1  -1  832.62   46.00
  -1  -1   1  769.62   49.00
  -1  -1   0  655.43   45.40
   1  -1   0  670.43   50.69
   1  -1   0  704.83   44.90
   1   1   1    7.60    2.60
  -1   1  -1   23.10    9.70
   1   1   1    9.90    5.90
  -1   1  -1   -5.00    3.80
   1   1   1    3.10    4.70
   1   1   1    2.00    5.10
  -1   1  -1    4.80    5.80
   1  -1   1   11.40    7.40
  -1  -1  -1   20.50    8.90
  -1  -1  -1    9.20    2.50
   1  -1   1    8.70    7.10
   1  -1   1   -3.80    3.20
   1  -1   1    0.50    5.00
  -1  -1  -1    5.50    6.40
  -1   1  -2 9583.04  497.55
  -1   1  -2 8762.72  497.45
  -1   1  -2 8371.96  499.25
   1   1   2 9243.97  492.25
   1   1   2 9525.85  501.75
   1   1   2 9950.60  494.85
  -1  -1  -2 9565.74  495.05
   1  -1   2 9416.36  495.15
   1  -1   2 9244.17  499.55
  -1  -1  -2 8620.74  493.95
  -1  -1  -2 9999.00  502.05
   1  -1   2 8890.01  496.75
   1   1   3  879.51   67.79
   1   1   3  896.31   59.19
   1   1   3  959.80   61.59
   1   1   3  967.80   64.29
  -1   1  -3  990.40   69.19
  -1   1  -3 1038.10   63.59
  -1  -1  -3  918.21   63.89
  -1  -1  -3  929.21   60.59
   1  -1   3  975.10   64.99
  -1  -1  -3  984.20   62.99
  -1  -1  -3  856.61   57.99
   1  -1   3  924.41   62.99
   1  -1   3  935.21   67.29
  -1  -1  -3 1043.10   69.99
  -1   1  -4  517.65   43.00
  -1   1  -4  492.45   47.10
   1   1   4  440.26   43.30
   1   1   4  523.95   48.60
   1   1   4  514.15   40.90
   1   1   4  517.55   39.10
  -1   1  -4  550.24   43.00
  -1  -1  -4  527.75   39.40
   1  -1   4  486.35   43.30
   1  -1   4  551.94   47.40
   1  -1   4  500.85   43.30
  -1  -1  -4  496.95   44.90
  -1  -1  -4  550.84   48.90
  -1  -1  -4  565.54   44.20
   1   1   5   15.80   10.00
  -1   1  -5   18.10   11.00
   1   1   5   -3.90   10.70
   1   1   5    1.30    9.60
   1   1   5   15.20   10.40
  -1   1  -5   20.70   12.90
  -1   1  -5   22.40   15.30
  -1  -1  -5    0.90    8.70
  -1  -1  -5    9.20    8.50
   1  -1   5   16.70   11.80
   1  -1   5    8.20   13.70
  -1  -1  -5    6.90    8.30
   1  -1   5   44.50   15.20
  -1  -1  -5   20.30   13.40
   1  -1   5    8.70   10.60
   1   1   6   -0.90    8.10
  -1   1  -6   23.00   13.20
  -1   1  -6   10.90   10.90
   1   1   6    1.60   11.20
   1   1   6   -2.60    8.00
  -1   1  -6   -8.50   10.30
   1  -1   6   14.20   10.40
   1  -1   6   -1.20    9.30
  -1  -1  -6    1.80    8.90
  -1  -1  -6   -0.10    9.00
  -1  -1  -6    0.80    9.10
   1  -1   6    0.20   12.20
   1  -1   6    3.50   10.50
  -1  -1  -6    1.20    9.70
  -1   1  -7   -1.00   13.80
   1   1   7    4.20   11.10
   1   1   7    0.50    7.70
  -1   1  -7  -15.50    8.90
   1   1   7    2.50   10.70
   1   1   7    1.70   14.30
  -1   1  -7    2.70   10.30
  -1   1  -7    7.90   12.70
  -1  -1  -7   13.50   11.60
  -1  -1  -7   -4.10    8.00
  -1  -1  -7   13.20   13.50
   1  -1   7  -13.80    6.50
   1  -1   7   -2.80   11.40
  -1  -1  -7   -9.90    6.70
   1  -1   7   -6.90    7.70
   1  -1   7   -3.80   12.60
  -1   1  -8   -8.90   11.40
   1   1   8   -0.80    8.80
   1   1   8    4.50   11.50
  -1   1  -8   -6.30   10.90
   1   1   8    7.00   13.80
  -1   1  -8   13.90   16.60
  -1   1  -8    5.60   12.50
   1   1   8   12.10   10.30
  -1  -1  -8   -8.80   12.90
  -1  -1  -8    0.60   14.20
  -1  -1  -8   -7.30   11.10
   1  -1   8   -2.20   14.40
   1  -1   8   17.30   14.80
   1  -1   8    5.00   11.60
   1  -1   8   15.20   12.60
  -1  -1  -8    2.60   13.10
  -1   1  -9    5.50   16.40
  -1   1  -9   33.20   21.60
   1   1   9   17.40   13.10
   1   1   9   25.40   17.00
   1   1   9   50.79   22.90
  -1   1  -9   22.70   18.90
   1   1   9   29.20   14.60
  -1   1  -9   32.40   23.60
   1  -1   9   17.10   17.90
  -1  -1  -9    5.70   12.90
  -1  -1  -9    7.20   17.00
  -1  -1  -9   27.60   16.30
   1  -1   9   44.60   21.20
  -1  -1  -9   24.90   18.90
   1  -1   9   54.39   20.90
   1  -1   9   27.10   22.00
   1   1  10  -12.80   17.70
  -1   1 -10   -5.20   15.20
  -1   1 -10   -7.10   17.30
  -1   1 -10  -22.70   19.40
   1   1  10  -11.60   10.70
   1   1  10    0.60   15.50
  -1   1 -10   -5.20   14.80
  -1  -1 -10  -21.40   16.50
  -1  -1 -10   -3.30   15.40
  -1  -1 -10    5.60   13.60
   1  -1  10  -16.80   11.80
   1  -1  10  -21.10   14.60
  -1  -1 -10   -0.70   15.10
  -1   1 -11   -5.30   20.10
   1   1  11   -6.90   14.30
  -1   1 -11  -28.00   17.70
  -1   1 -11  -25.40   14.30
  -1   1 -11  -35.10   17.30
   1   1  11   13.20   24.20
   1   1  11   -5.20   10.60
   1  -1  11   40.10   24.80
   1  -1  11  -11.20   13.70
  -1  -1 -11   -7.40   17.90
  -1  -1 -11   -5.60   15.70
  -1  -1 -11   -2.10   14.40
   1  -1  11   -2.50   15.30
   1  -1  11   36.50   20.10
  -1  -1 -11  -11.70   18.40
  -1   1 -12  -27.20   21.70
  -1   1 -12   -2.40   17.30
  -1   1 -12  -30.70   23.10
   1   1  12   12.40   12.80
   1   1  12  -12.50   14.70
   1   1  12  -26.40   23.30
  -1   1 -12    2.90   22.70
  -1  -1 -12    3.60   21.50
   1  -1  12    5.80   16.90
  -1  -1 -12   20.30   18.50
   1  -1  12  -17.30   18.30
  -1  -1 -12  -14.70   17.30
   1  -1  12    8.60   27.60
  -1  -1 -12   16.20   23.20
   1  -1  12  -12.80   17.80
  -1   1 -13  -28.70   24.30
   1   1  13  -13.70   19.10
  -1   1 -13  -24.40   21.70
   1   1  13  -24.50   11.80
   1   1  13   26.60   20.30
   1  -1  13   -4.80   19.30
   1  -1  13  -14.40   25.00
  -1  -1 -13  -28.00   18.50
   1  -1  13    9.90   24.40
   1   2 -13  103.79   31.80
   1   2 -13  -24.00   33.70
   1   2 -13   70.49   25.60
   1   2 -13   17.60   18.60
   1  -2 -13   48.20   24.20
   1  -2 -13   82.39   23.20
  -1  -2  13   39.10   32.70
  -1  -2  13   51.89   25.10
   1  -2 -13   67.99   29.50
   1  -2 -13   47.40   18.10
   1   2 -12   31.40   24.30
   1   2 -12  -20.00   13.70
   1   2 -12   16.70   22.40
   1   2 -12   25.60   25.80
   1  -2 -12    5.70   14.80
  -1  -2  12   20.40   22.20
  -1  -2  12    2.50   25.90
   1  -2 -12    2.70   16.50
   1  -2 -12  -10.00   12.40
  -1  -2  12  -13.50   18.20
   1  -2 -12   -7.70   15.50
   1   2 -11    3.70   14.80
   1   2 -11  -29.20   10.90
  -1   2  11    1.90   15.90
   1   2 -11   26.30   23.60
  -1  -2  11  -18.50   15.40
  -1  -2  11   18.40   16.00
   1  -2 -11   20.70   14.00
   1  -2 -11    2.40   13.20
  -1  -2  11   40.50   28.20
  -1  -2  11   16.40   17.50
   1  -2 -11    9.30   18.50
   1   2 -10   22.20   14.70
  -1   2  10   28.10   20.50
   1   2 -10   38.10   24.70
   1   2 -10   17.70   16.40
  -1  -2  10   24.60   23.10
  -1  -2  10   -2.40   15.00
   1  -2 -10   27.80   18.20
  -1  -2  10    3.90   13.60
   1  -2 -10   -8.50   10.90
  -1  -2  10   24.10   17.40
   1  -2 -10   15.90   13.70
   1   2  -9   -1.60   10.00
   1   2  -9   -9.30   11.60
  -1   2   9   -0.40    4.10
  -1   2   9    3.50    4.70
   1   2  -9  -14.00   13.70
  -1   2   9    0.90   11.80
   1  -2  -9   -6.80   12.80
  -1  -2   9   -8.40    8.80
   1  -2  -9  -11.20    8.80
   1  -2  -9    0.60   10.90
   1  -2  -9   11.80   12.30
  -1  -2   9   24.80   18.50
  -1  -2   9   -4.50   10.50
  -1  -2   9  -22.70   13.90
  -1   2   8  124.09   14.30
  -1   2   8  131.49   31.00
   1   2  -8  110.49   30.00
   1   2  -8  106.49   20.40
  -1   2   8  121.59   13.60
  -1  -2   8   93.49   23.40
  -1  -2   8  133.39   27.90
   1  -2  -8   81.59   16.50
  -1  -2   8   97.09   29.70
   1  -2  -8  105.39   33.80
   1  -2  -8   87.49   25.10
   1  -2  -8  147.59   25.00
   1   2  -7  360.96   58.29
  -1   2   7  169.58   34.00
   1   2  -7  265.57   27.50
   1   2  -7  289.17   34.40
  -1   2   7  246.28   20.90
  -1   2   7  257.37   21.40
   1  -2  -7  238.28   40.30
   1  -2  -7  319.27   30.70
  -1  -2   7  311.47   39.30
  -1  -2   7  287.07   34.50
   1  -2  -7  212.98   23.30
  -1  -2   7  204.38   39.00
  -1  -2   7  268.27   31.10
   1  -2  -7  214.28   37.50
   1   2  -6  165.48   21.90
  -1   2   6  164.88   17.00
   1   2  -6  201.98   35.50
  -1   2   6  151.28   28.30
   1   2  -6  214.18   31.60
   1  -2  -6  176.58   31.20
  -1  -2   6  225.08   33.30
   1  -2  -6  223.48   37.80
   1  -2  -6  181.58   19.30
   1  -2  -6  206.68   23.80
  -1  -2   6  205.88   33.10
  -1  -2   6  238.18   25.60
  -1   2   5  101.39   12.10
   1   2  -5  109.29   21.90
   1   2  -5  126.29   17.60
   1   2  -5  142.89   27.60
  -1  -2   5   87.29   22.50
   1  -2  -5   85.29   23.20
  -1  -2   5   96.49   16.10
   1  -2  -5  100.79   13.40
   1  -2  -5  115.19   16.70
  -1  -2   5  130.09   24.50
   1  -2  -5   84.89   20.80
   1   2  -4  150.78   24.70
   1   2  -4  153.48   27.10
  -1   2   4  168.18   14.80
  -1  -2   4  196.58   27.40
  -1  -2   4  155.08   16.30
   1  -2  -4  134.09   22.70
  -1  -2   4  163.98   27.70
   1  -2  -4  161.78   16.20
   1  -2  -4  136.49   26.30
   1  -2  -4  156.78   15.20
   1   2  -3 1433.86   90.49
  -1   2   3 1300.87   76.09
   1   2  -3 1337.27   86.09
  -1  -2   3 1258.17   85.49
  -1  -2   3 1312.27   75.69
   1  -2  -3 1391.66   76.19
   1  -2  -3 1224.48   76.29
   1  -2  -3 1365.26   90.69
  -1  -2   3 1358.46   98.39
   1  -2  -3 1244.78   76.39
   1  -2  -3 1461.95   90.99
  -1   2   2  113.59   16.90
  -1   2   2   88.59   12.60
   1   2  -2   83.39   17.80
   1   2  -2   94.69   21.20
  -1   2   2   78.59   10.80
   1  -2  -2   80.19   13.10
   1  -2  -2  114.79   10.90
  -1  -2   2  104.39   20.60
  -1  -2   2  108.49   20.70
   1  -2  -2   81.69   12.50
  -1   2   1    3.60    7.30
  -1   2   1    9.90    6.40
   1   2  -1    3.50    9.20
  -1   2   1    1.10    4.30
   1   2  -1   -6.40    6.60
  -1  -2   1    0.20    9.20
  -1  -2   1   13.20    9.10
   1  -2  -1    5.30    9.00
   1  -2  -1   14.10    5.40
   1  -2  -1    3.00    6.20
  -1   2   0  485.65   35.80
   1   2   0  520.85   38.90
  -1   2   0  500.45   40.10
  -1   2   0  482.35   37.20
   1   2   0  522.25   38.40
   1  -2   0  485.25   39.80
   1  -2   0  488.45   36.20
  -1  -2   0  492.35   38.90
   1  -2   0  481.45   37.70
  -1  -2   0  555.14   39.70
  -1  -2   0  510.55   38.50
  -1   2  -1 1282.47   87.19
   1   2   1 1429.16   85.89
  -1   2  -1 1451.65   91.79
  -1   2  -1 1370.76   87.89
   1   2   1 1494.55   85.39
   1   2   1 1374.26   89.99
   1  -2   1 1412.26   88.49
   1  -2   1 1390.76   90.99
  -1  -2  -1 1460.55   91.29
  -1  -2  -1 1451.75   85.49
  -1  -2  -1 1341.77   85.09
   1   2   2   70.69   14.90
   1   2   2   81.09   20.20
  -1   2  -2   75.79   17.70
  -1   2  -2   91.29   21.80
   1   2   2   85.09   15.00
  -1   2  -2   65.89   17.10
   1  -2   2   89.99   16.40
   1  -2   2   71.69   20.70
  -1  -2  -2   83.79   16.40
  -1  -2  -2   95.09   22.80
  -1  -2  -2  101.79   16.40
   1  -2   2   59.89   16.80
  -1   2  -3  346.77   34.70
   1   2   3  322.57   28.40
  -1   2  -3  315.27   37.50
  -1   2  -3  272.77   34.40
   1   2   3  320.87   30.00
   1   2   3  335.47   38.80
   1  -2   3  345.87   35.40
  -1  -2  -3  375.46   29.70
   1  -2   3  337.97   31.40
  -1  -2  -3  313.97   23.20
   1  -2   3  408.26   39.90
  -1  -2  -3  367.26   31.80
  -1  -2  -3  349.67   33.10
  -1  -2  -3  387.36   39.90
   1   2   4    6.40   10.80
  -1   2  -4   -8.70    7.90
   1   2   4    1.90    8.20
  -1   2  -4    9.30   14.20
  -1   2  -4   -4.80    7.50
   1   2   4   -4.40    7.00
   1  -2   4    2.30    8.00
  -1  -2  -4   -2.60    7.50
  -1  -2  -4   -4.70    5.30
   1  -2   4    3.00   11.40
  -1  -2  -4  -11.60    7.50
   1  -2   4   -5.30    8.30
  -1  -2  -4   10.00   11.10
  -1  -2  -4    0.80    4.90
  -1   2  -5   47.20   17.30
   1   2   5    8.50    8.50
  -1   2  -5   -0.70    8.30
   1   2   5    0.70    7.30
   1   2   5  -10.10    9.40
  -1  -2  -5    6.50    7.40
  -1  -2  -5   -8.70    8.90
  -1  -2  -5    8.50    9.60
  -1  -2  -5    3.40    8.10
  -1  -2  -5    3.60    6.30
   1  -2   5   -6.10   11.60
   1  -2   5    1.30   10.00
  -1   2  -6   56.99   40.90
  -1   2  -6   35.10   16.00
   1   2   6   50.39   20.40
   1   2   6   39.60   13.80
  -1   2  -6   36.90   18.20
   1   2   6   41.40   14.60
   1   2   6   56.39   14.50
  -1   2  -6   43.00   15.50
   1  -2   6   42.70   15.90
  -1  -2  -6   51.19   21.40
  -1  -2  -6   49.99   15.50
   1  -2   6   26.70   14.40
  -1  -2  -6   31.80   12.00
  -1  -2  -6   79.19   19.50
  -1  -2  -6   29.60   11.50
   1  -2   6   69.99   22.20
  -1   2  -7  702.23   68.99
  -1   2  -7  644.54   62.49
   1   2   7  541.75   48.10
  -1   2  -7  554.94   52.69
   1   2   7  624.94   67.19
   1   2   7  626.44   61.99
   1  -2   7  692.13   60.99
   1  -2   7  580.64  102.99
   1  -2   7  635.74   58.59
  -1  -2  -7  592.84   49.40
  -1  -2  -7  555.74   60.49
  -1  -2  -7  593.74   57.49
   1  -2   7  684.23   69.79
  -1  -2  -7  681.63   88.99
  -1  -2  -7  567.34   48.90
   1   2   8  300.57   34.30
   1   2   8  411.56   51.39
   1   2   8  324.37   36.30
  -1   2  -8  302.77   40.90
  -1   2  -8  391.26   48.60
  -1   2  -8  330.87   41.20
  -1   2  -8  438.26   55.99
   1   2   8  431.36   56.39
  -1  -2  -8  370.36   38.70
  -1  -2  -8  290.07   36.00
  -1  -2  -8  392.06   45.40
   1  -2   8  294.27   49.50
   1  -2   8  366.56   45.80
   1  -2   8  417.06   47.90
   1  -2   8  426.26   51.39
  -1  -2  -8  400.66   51.39
  -1   2  -9  -20.80   13.30
  -1   2  -9    7.00   12.90
   1   2   9    6.20   15.70
  -1   2  -9  -27.50   13.00
   1   2   9   11.90   12.20
  -1   2  -9  -33.40   12.80
   1   2   9   -4.90   11.90
   1  -2   9   17.50   14.30
   1  -2   9    8.90   17.90
  -1  -2  -9   -0.70    9.60
  -1  -2  -9   -6.50   14.70
   1  -2   9   15.80   16.00
  -1  -2  -9   28.20   14.70
   1  -2   9   11.80   15.80
  -1  -2  -9   15.00   17.90
   1   2  10   34.60   20.20
  -1   2 -10   51.29   28.10
   1   2  10   65.69   29.50
  -1   2 -10   47.40   21.30
   1   2  10   48.90   14.90
  -1   2 -10   79.49   27.70
  -1   2 -10   17.80   19.50
   1  -2  10   70.39   23.40
   1  -2  10   42.60   23.40
  -1  -2 -10   67.59   18.80
  -1  -2 -10   73.19   26.20
   1  -2  10   74.59   25.20
  -1  -2 -10   91.19   32.10
   1  -2  10   91.29   28.70
  -1  -2 -10   56.09   22.80
  -1   2 -11    5.10   18.00
  -1   2 -11  -23.20   21.50
  -1   2 -11   39.10   21.00
   1   2  11    9.90   21.60
   1   2  11    7.20   14.20
   1   2  11   45.80   26.40
  -1   2 -11   48.10   24.10
   1  -2  11   60.59   29.30
   1  -2  11    3.80   20.70
  -1  -2 -11   29.70   19.10
  -1  -2 -11  -36.30   16.70
   1  -2  11   29.30   17.00
  -1  -2 -11   21.60   18.80
   1  -2  11   22.40   20.50
  -1  -2 -11   13.80   15.90
   1   2  12   -4.40   12.90
  -1   2 -12   -8.40   21.00
  -1   2 -12  -27.80   19.00
   1   2  12   -3.30   13.40
  -1   2 -12    0.70   23.40
  -1   2 -12  -29.20   33.30
  -1  -2 -12    3.10   18.40
   1  -2  12    6.60   20.60
  -1  -2 -12   -4.50   15.70
  -1  -2 -12  -34.10   18.90
   1  -2  12   -5.50   19.10
   1  -2  12    4.50   19.20
  -1  -2 -12  -33.80   18.40
   1   3 -13    2.70   23.00
   1   3 -13  -14.50   23.80
   1  -3 -13    2.40   27.50
   1  -3 -13  -31.40   16.50
  -1  -3  13    1.70   24.30
   1  -3 -13   -0.70   12.60
   1  -3 -13  -17.90   15.10
  -1  -3  13  -48.30   18.80
   1   3 -12   32.80   23.40
   1   3 -12  -48.20   17.00
   1   3 -12   15.90   19.80
  -1  -3  12   45.30   29.60
   1  -3 -12   -7.20   13.40
  -1  -3  12  -36.30   20.10
   1  -3 -12    5.90   22.30
   1  -3 -12   10.70   13.30
  -1  -3  12   -1.90   20.20
   1  -3 -12    7.70   15.00
   1   3 -11   23.20   20.90
   1   3 -11    3.20   18.10
  -1  -3  11   -3.20   17.20
   1  -3 -11   -5.60   11.50
  -1  -3  11  -15.10   18.70
   1  -3 -11  -14.40    9.90
   1  -3 -11    1.30   14.30
   1  -3 -11    3.20   16.70
  -1  -3  11   21.90   16.10
   1   3 -10    4.00   17.10
   1   3 -10  -12.60   15.90
   1  -3 -10   -2.80   10.30
  -1  -3  10   -5.50   16.90
  -1  -3  10    7.50   18.90
  -1  -3  10   32.90   19.50
  -1  -3  10   14.10   13.00
   1  -3 -10    4.60   14.80
   1  -3 -10    4.80   17.00
   1  -3 -10   -0.50   14.80
   1   3  -9  136.19   38.80
   1  -3  -9  219.08   44.40
   1  -3  -9  110.59   24.10
  -1  -3   9  161.58   39.50
  -1  -3   9   96.19   27.90
  -1  -3   9  202.38   38.30
   1  -3  -9  116.29   30.80
   1  -3  -9   79.29   17.90
  -1  -3   9  132.09   25.90
  -1   3   8  104.39   11.80
   1   3  -8  120.99   29.40
  -1   3   8  110.99   12.40
   1   3  -8  119.69   33.20
  -1  -3   8   88.59   27.10
   1  -3  -8  145.89   24.60
   1  -3  -8  106.19   30.40
  -1  -3   8   92.99   21.90
   1  -3  -8   81.19   23.80
  -1  -3   8  113.19   29.40
  -1  -3   8   95.79   28.50
   1  -3  -8  115.39   19.30
   1   3  -7  499.15   57.19
  -1   3   7  471.95   34.00
  -1  -3   7  525.05   43.90
   1  -3  -7  465.45   37.70
   1  -3  -7  617.74   71.29
  -1  -3   7  542.95   52.99
   1  -3  -7  438.16   56.89
   1  -3  -7  480.05   41.70
   1   3  -6 2220.88  140.29
  -1   3   6 2106.09  120.89
  -1  -3   6 2181.68  145.49
   1  -3  -6 2232.18  126.79
   1  -3  -6 2050.69  146.39
  -1  -3   6 2115.79  126.49
   1  -3  -6 1969.90  145.49
   1  -3  -6 2038.50  123.39
  -1  -3   6 2206.08  140.39
   1   3  -5   33.10   17.80
  -1   3   5   18.10    7.80
   1   3  -5   36.10   17.20
  -1  -3   5    6.70    9.60
  -1  -3   5   11.30   14.40
   1  -3  -5   12.50    6.20
   1  -3  -5   12.70   10.20
   1  -3  -5   20.30   13.10
  -1  -3   5   19.20    7.90
   1  -3  -5   33.10   10.10
   1  -3  -5   20.10    8.60
   1   3  -4   51.49   18.30
   1   3  -4   22.10   16.40
   1  -3  -4   39.90    7.90
   1  -3  -4   40.90   13.20
  -1  -3   4   55.79   20.50
   1  -3  -4   22.30   16.00
  -1  -3   4   55.89   18.80
  -1  -3   4   30.90   10.10
   1  -3  -4   40.60   10.90
   1  -3  -4   30.00   10.00
   1   3  -3  -17.50    6.10
  -1   3   3    2.50    6.40
   1   3  -3    1.80   13.60
  -1   3   3   -7.00    6.00
  -1  -3   3   -5.70    8.40
   1  -3  -3   12.30    7.00
   1  -3  -3   17.00   11.40
   1  -3  -3   -4.50    6.10
  -1  -3   3   -7.00    9.20
   1  -3  -3    0.70    3.30
  -1   3   2  897.71   59.59
   1   3  -2  868.41   65.19
  -1   3   2  868.21   59.09
   1   3  -2  794.82   66.79
  -1  -3   2  916.01   70.79
  -1  -3   2  848.32   65.59
   1  -3  -2  903.11   61.39
   1  -3  -2  908.71   54.09
   1  -3  -2  905.51   59.69
   1   3  -1 1437.56   94.79
  -1   3   1 1458.75   83.59
  -1   3   1 1453.35   89.39
   1   3  -1 1259.07   91.19
  -1   3   1 1537.25   91.59
   1  -3  -1 1414.86   91.79
  -1  -3   1 1445.56   93.59
   1  -3  -1 1407.76   89.39
  -1  -3   1 1429.16   95.59
   1  -3  -1 1296.47   83.79
  -1   3   0 3675.03  207.68
  -1   3   0 3590.84  203.48
   1   3   0 3744.43  209.28
  -1   3   0 3628.54  210.08
   1   3   0 3648.83  207.48
  -1  -3   0 3543.85  207.08
  -1  -3   0 3500.95  208.68
   1  -3   0 3718.73  211.98
  -1  -3   0 3708.03  209.38
   1  -3   0 3766.52  207.98
   1  -3   0 3352.06  203.08
  -1   3  -1 5418.86  306.57
  -1   3  -1 5016.20  299.77
   1   3   1 5711.83  302.67
  -1   3  -1 5294.57  302.47
   1   3   1 5727.33  300.37
   1  -3   1 5325.37  302.67
  -1  -3  -1 5390.56  300.07
   1  -3   1 5372.66  306.97
  -1  -3  -1 5392.66  299.57
  -1  -3  -1 5363.36  306.17
   1   3   2    6.80    9.00
  -1   3  -2   16.70   13.10
  -1   3  -2   15.50   14.80
   1   3   2   40.40   17.90
   1   3   2   29.90   11.70
  -1   3  -2    9.70   10.70
   1  -3   2   35.60   14.50
  -1  -3  -2   15.20   11.60
  -1  -3  -2   20.90   14.00
  -1  -3  -2   29.40   12.30
   1  -3   2   13.70   12.20
   1   3   3   76.79   17.30
   1   3   3  105.99   18.60
   1   3   3   90.89   23.70
  -1   3  -3   62.89   19.00
  -1   3  -3  114.69   27.10
  -1  -3  -3  112.69   26.80
  -1  -3  -3  126.99   22.00
   1  -3   3   83.19   24.40
   1  -3   3  110.89   24.00
   1  -3   3   93.59   19.50
  -1  -3  -3  116.19   20.10
  -1   3  -4   11.20   12.80
  -1   3  -4   -4.50   10.50
   1   3   4   23.90   11.60
  -1   3  -4   41.20   17.20
   1   3   4   23.40   10.80
   1   3   4    7.40   13.50
  -1  -3  -4   -1.90    8.30
   1  -3   4    5.30   13.90
  -1  -3  -4    7.20    2.80
   1  -3   4   18.10   11.80
  -1  -3  -4    4.80    7.60
  -1  -3  -4    1.80   11.10
   1  -3   4   21.10   13.30
  -1  -3  -4   11.90    2.70
  -1  -3  -4    9.30   11.20
  -1   3  -5  115.59   32.10
   1   3   5  130.49   20.80
   1   3   5  114.39   32.30
  -1   3  -5   95.59   26.30
   1   3   5  117.09   20.70
  -1   3  -5  117.49   27.20
   1  -3   5  136.89   28.90
   1  -3   5  112.89   27.30
  -1  -3  -5  151.68   26.00
  -1  -3  -5  118.09   21.10
  -1  -3  -5  108.79   29.30
   1  -3   5   94.59   26.60
  -1  -3  -5  102.19   12.30
  -1  -3  -5   68.39   19.10
   1   3   6   56.89   15.00
   1   3   6   82.19   17.00
  -1   3  -6   37.30   16.30
  -1   3  -6   60.69   24.20
   1   3   6   56.59   26.30
  -1   3  -6   39.70   20.20
  -1  -3  -6   73.99   20.50
   1  -3   6   45.30   16.90
  -1  -3  -6   66.69   19.60
  -1  -3  -6   49.40   38.00
  -1  -3  -6   58.19   11.30
   1  -3   6   82.39   27.10
  -1  -3  -6   69.89   17.30
   1  -3   6  103.39   25.20
  -1   3  -7  266.57   45.30
   1   3   7  322.67   54.99
   1   3   7  319.27   32.50
  -1   3  -7  337.07   54.29
  -1  -3  -7  354.36   41.50
  -1  -3  -7  364.66   58.09
  -1  -3  -7  221.78   38.80
  -1  -3  -7  327.57   33.80
  -1  -3  -7  302.17   28.90
   1  -3   7  241.98   43.50
   1  -3   7  370.16   45.50
   1  -3   7  307.97   36.90
   1   3   8   19.00   11.50
  -1   3  -8    6.80   14.10
  -1   3  -8   13.10   21.90
  -1   3  -8   10.10   16.20
   1   3   8   24.30   21.80
   1  -3   8    6.70   17.20
  -1  -3  -8   27.70   21.00
  -1  -3  -8   14.30   14.30
  -1  -3  -8    1.10    8.90
   1  -3   8    5.80   12.00
  -1  -3  -8   -8.10   11.20
   1  -3   8   15.30   15.00
   1   3   9    3.20   20.40
  -1   3  -9  -26.30   13.10
  -1   3  -9   31.70   19.80
  -1   3  -9   -2.60   18.00
   1   3   9   18.00   15.90
   1  -3   9    5.80   13.40
  -1  -3  -9  -18.40   10.90
   1  -3   9    1.00   15.70
   1  -3   9   -3.10   20.20
  -1  -3  -9   30.70   11.90
   1  -3   9    6.00   18.50
  -1  -3  -9   12.00   13.10
  -1  -3  -9   30.00   19.20
  -1  -3  -9   -2.80   12.50
  -1   3 -10   10.20   17.30
  -1   3 -10   12.60   19.10
   1   3  10   13.00   12.40
  -1   3 -10    0.60   19.80
   1  -3  10    4.50   17.10
  -1  -3 -10   11.40   18.70
   1  -3  10    3.10   13.70
  -1  -3 -10  -14.90   14.10
  -1  -3 -10   10.30   10.90
  -1  -3 -10   -4.40   14.90
   1  -3  10   -6.80   16.60
  -1   3 -11   -1.10   18.20
  -1   3 -11    8.40   23.10
  -1   3 -11    2.00   20.80
   1   3  11    1.10   10.90
   1   3  11  -18.50   10.70
   1  -3  11   -6.10   14.60
  -1  -3 -11    6.20   14.10
   1  -3  11   -5.10   19.50
   1  -3  11  -33.30   16.90
  -1  -3 -11   20.60   12.60
  -1  -3 -11   -7.60   16.00
   1  -3  11  -10.90   25.90
  -1  -3 -11    4.00   16.70
  -1   3 -12  -19.90   25.20
  -1   3 -12   -3.00   24.50
  -1   3 -12   19.70   29.50
   1   3  12   -9.10   10.80
   1   3  12   10.60   20.80
  -1  -3 -12   15.20   23.90
   1  -3  12   -6.60   19.60
   1  -3  12    3.50   23.80
  -1  -3 -12   10.40   14.90
  -1  -3 -12   16.00   19.80
   1  -3  12  -39.10   25.00
  -1  -3 -12   56.69   27.70
   1  -3  12  -35.40   18.50
   1   4 -12    8.30   25.50
   1   4 -12  -17.30   20.90
   1   4 -12  -41.40   20.30
  -1  -4  12  -47.30   30.20
   1  -4 -12   24.50   24.80
  -1  -4  12   14.10   25.50
  -1  -4  12    2.50   22.50
   1  -4 -12    3.40   12.00
   1  -4 -12   -6.90   10.10
   1  -4 -12   19.60   13.50
   1  -4 -12   10.20   16.10
  -1  -4  12   12.00   15.50
   1   4 -11   39.00   25.70
   1   4 -11   -6.00   20.40
   1   4 -11   26.40   24.00
   1  -4 -11   29.90   11.40
  -1  -4  11  -18.60   19.70
   1  -4 -11   92.89   31.30
   1  -4 -11   11.30   17.60
   1  -4 -11   34.80   14.20
   1  -4 -11   19.60   13.40
  -1  -4  11   32.00   15.60
   1  -4 -11   10.90   16.30
  -1  -4  11  -11.00   19.40
  -1  -4  11   25.20   26.00
   1   4 -10    7.90   19.10
   1  -4 -10    2.80    8.00
  -1  -4  10   11.40   19.10
   1  -4 -10   -1.60    7.80
  -1  -4  10   -1.80    9.90
   1  -4 -10   -4.10   14.70
   1  -4 -10   -7.60   12.60
   1  -4 -10  -17.90   13.20
   1  -4 -10  -27.40    9.80
  -1  -4  10   -0.90   17.00
  -1  -4  10  -22.20   15.60
   1   4  -9   11.80   16.30
   1   4  -9    1.00   16.40
  -1  -4   9    6.50   19.70
   1  -4  -9    1.60   13.20
  -1  -4   9   -0.30   14.30
   1  -4  -9    3.20   10.70
   1  -4  -9    1.10   17.90
   1  -4  -9   -1.60    5.90
   1  -4  -9   -8.00   14.40
  -1   4   8   79.89   11.80
   1   4  -8   48.90   22.60
   1   4  -8  106.69   33.90
  -1  -4   8   91.09   28.00
   1  -4  -8   45.30   22.90
   1  -4  -8   47.10   11.20
  -1  -4   8   49.80   24.30
   1  -4  -8  118.39   36.30
  -1  -4   8   70.89   16.90
   1  -4  -8   49.10   15.30
   1   4  -7  525.45   58.79
  -1   4   7  331.87   30.30
   1   4  -7  434.96   48.30
  -1   4   7  404.96   31.90
   1  -4  -7  275.87   68.39
  -1  -4   7  411.96   52.69
   1  -4  -7  352.06   29.80
  -1  -4   7  400.06   37.30
   1  -4  -7  454.25   40.00
   1  -4  -7  368.36   35.00
   1  -4  -7  336.07   57.19
  -1  -4   7  407.06   48.80
  -1   4   6   46.40   12.00
   1   4  -6   21.60   15.90
   1   4  -6   79.29   27.40
   1  -4  -6   48.60   19.10
  -1  -4   6   61.69   23.20
   1  -4  -6   55.29   14.90
   1  -4  -6   71.29   16.90
   1  -4  -6   54.39    9.40
   1  -4  -6   70.99   25.80
  -1  -4   6   47.10   12.60
   1   4  -5   32.70   16.20
  -1   4   5   26.40    9.10
  -1  -4   5   57.49   14.50
   1  -4  -5   24.30   10.80
   1  -4  -5   29.40   16.90
   1  -4  -5   20.80    6.20
  -1  -4   5   20.60   16.00
   1  -4  -5   23.70   13.90
   1  -4  -5   21.50   10.50
  -1  -4   5   15.50   14.10
  -1   4   4  307.17   29.70
   1   4  -4  333.27   43.00
  -1   4   4  321.17   29.50
   1   4  -4  282.07   37.60
  -1  -4   4  331.87   43.40
   1  -4  -4  298.97   30.30
  -1  -4   4  291.27   44.10
   1  -4  -4  370.76   52.89
   1  -4  -4  274.37   30.40
   1  -4  -4  282.07   22.20
  -1   4   3  850.31   49.70
  -1   4   3  746.53   56.79
  -1   4   3  816.12   57.59
   1   4  -3  834.62   67.09
   1   4  -3  780.02   69.59
  -1  -4   3  722.93   64.69
  -1  -4   3  776.62   69.89
   1  -4  -3  743.13   57.19
   1  -4  -3  717.33   68.69
   1  -4  -3  767.72   59.29
   1  -4  -3  770.22   49.10
  -1   4   2    7.30    9.10
   1   4  -2   -1.80   10.70
   1   4  -2  -15.70   11.50
  -1   4   2    1.00    5.10
  -1   4   2   16.50   11.60
  -1  -4   2  -10.60    9.90
   1  -4  -2   -1.20    8.10
   1  -4  -2    4.40    6.00
   1  -4  -2   17.80   13.20
  -1  -4   2    0.10   12.10
   1   4  -1   51.19   20.50
  -1   4   1   44.10   16.70
   1   4  -1   46.60   17.70
  -1   4   1   42.80   15.70
  -1   4   1   42.70   11.80
  -1  -4   1   37.60   17.90
   1  -4  -1   34.90   15.00
   1  -4  -1   51.89   17.30
   1  -4  -1   26.40   10.10
  -1  -4   1   36.60   18.60
  -1   4   0  128.19   25.10
   1   4   0  113.59   25.60
  -1   4   0  123.69   21.60
   1   4   0  127.19   25.70
  -1   4   0  142.49   27.90
  -1  -4   0  140.49   28.80
  -1  -4   0  151.88   27.70
   1  -4   0  149.29   29.30
   1  -4   0  123.69   25.10
   1   4   1 1689.83  107.49
   1   4   1 1848.02  118.69
  -1   4  -1 1879.11  120.29
   1   4   1 2005.20  120.79
  -1   4  -1 1919.01  121.89
  -1   4  -1 1977.70  126.89
  -1  -4  -1 1932.81  120.19
  -1  -4  -1 1844.92  120.09
   1  -4   1 1866.31  127.29
  -1  -4  -1 1627.74  121.89
   1  -4   1 1890.91  122.39
   1   4   2   21.80    6.00
   1   4   2   16.80   11.40
   1   4   2   22.30   14.20
  -1   4  -2    4.70   15.20
  -1   4  -2   35.50   15.40
  -1   4  -2    7.50   11.10
  -1  -4  -2   27.60   13.00
  -1  -4  -2   17.80   14.20
   1  -4   2   30.10   16.90
   1  -4   2    6.70   15.00
  -1  -4  -2   28.30   14.90
  -1   4  -3  208.68   38.70
  -1   4  -3  155.58   30.00
   1   4   3  188.78   28.60
   1   4   3  159.08   26.50
  -1   4  -3  161.88   31.40
  -1  -4  -3  186.48   28.50
   1  -4   3  206.98   35.90
  -1  -4  -3  234.38   40.40
  -1  -4  -3  217.38   32.30
   1  -4   3  180.68   36.40
  -1   4  -4   81.09   23.20
   1   4   4   69.69   18.00
  -1   4  -4   72.99   21.80
   1   4   4   83.69   19.50
  -1   4  -4   68.99   26.20
   1  -4   4   86.09   20.30
   1  -4   4   76.79   22.20
  -1  -4  -4   48.20   22.00
  -1  -4  -4   53.59   17.20
  -1  -4  -4   41.10   15.50
   1  -4   4  103.29   26.60
  -1   4  -5   17.70   15.50
  -1   4  -5   11.10   18.00
  -1   4  -5   -9.10    7.80
   1   4   5  -10.70    6.70
   1   4   5   -3.90    8.40
   1  -4   5   16.40   15.80
  -1  -4  -5    5.50   10.30
  -1  -4  -5    3.50   12.40
  -1  -4  -5  -16.70    7.40
  -1  -4  -5    1.30    9.30
   1  -4   5   10.70   12.40
   1  -4   5   -7.10   14.70
  -1   4  -6  437.16   53.39
  -1   4  -6  489.25   53.59
  -1   4  -6  432.56   57.99
   1   4   6  431.06   42.00
   1   4   6  383.16   38.70
   1  -4   6  518.15   55.79
  -1  -4  -6  590.24   64.49
   1  -4   6  431.96   44.70
  -1  -4  -6  453.25   53.19
   1  -4   6  436.66   55.79
  -1  -4  -6  434.76   41.80
  -1   4  -7  -10.10   15.70
  -1   4  -7   27.10   17.80
   1   4   7   -4.50    7.90
  -1   4  -7   -9.50   12.20
   1   4   7    0.60    9.60
  -1  -4  -7   12.50   19.00
   1  -4   7   -9.20    8.60
  -1  -4  -7    2.20    3.90
  -1  -4  -7   15.70    5.40
   1  -4   7   37.20   21.10
  -1  -4  -7   15.50   16.20
  -1  -4  -7   13.10   12.50
  -1  -4  -7  -14.70    7.30
  -1   4  -8  171.08   45.10
  -1   4  -8  137.19   35.10
  -1  -4  -8   74.99   25.60
  -1  -4  -8  122.09   25.90
  -1  -4  -8  120.09   29.80
  -1  -4  -8  170.18   44.50
   1  -4   8  100.29   23.70
   1  -4   8  186.28   39.00
  -1  -4  -8  142.79   16.40
   1  -4   8   84.59   28.20
  -1   4  -9  -30.70   16.50
  -1   4  -9   15.90   21.30
  -1   4  -9   24.50   14.20
   1   4   9   11.80   10.10
  -1  -4  -9    2.00   11.20
  -1  -4  -9    4.50    7.50
  -1  -4  -9    7.00   19.10
   1  -4   9  -25.80   14.10
  -1  -4  -9  -28.70   12.30
   1  -4   9    0.20   13.20
   1  -4   9    7.10   20.20
  -1  -4  -9    2.10   16.70
   1   4  10   -0.70   11.20
  -1   4 -10   10.40   20.80
   1   4  10   -4.90   15.20
  -1   4 -10   -7.30   19.50
  -1   4 -10   -3.30   21.00
   1  -4  10  -42.80   18.80
  -1  -4 -10    3.20   15.90
   1  -4  10    7.90   16.10
  -1  -4 -10   22.70   21.40
  -1  -4 -10  -11.70   16.90
   1  -4  10    6.60   16.50
   1  -4  10    3.80   17.90
  -1  -4 -10   11.20   16.90
  -1   4 -11   -3.50   19.80
  -1   4 -11   49.90   25.10
  -1   4 -11   22.20   26.20
   1   4  11   13.20   12.30
   1   4  11   -5.20   10.10
   1  -4  11  -12.10   15.30
  -1  -4 -11   24.40   26.00
   1  -4  11   44.50   26.40
  -1  -4 -11   45.10   22.70
  -1  -4 -11   28.50   13.00
   1  -4  11   47.10   29.80
  -1  -4 -11    0.40   21.50
  -1   4 -12  -16.20   22.30
  -1   4 -12   57.49   29.10
  -1  -4 -12  -48.10   18.70
  -1  -4 -12   17.00   13.30
  -1  -4 -12  -16.40   20.10
  -1  -4 -12  -33.00   21.40
   1  -4  12  -15.60   19.10
   1  -4  12  -11.30   22.30
   1   5 -12   -1.50   23.20
   1   5 -12   44.80   28.30
   1  -5 -12  -11.70   11.40
   1  -5 -12    5.40    8.30
  -1  -5  12  -25.10   21.00
   1  -5 -12    9.90   16.40
  -1  -5  12  -10.50   35.90
   1  -5 -12  -14.70   17.70
   1  -5 -12  -12.30   23.70
  -1  -5  12   57.59   30.80
   1   5 -11   28.20   27.70
   1  -5 -11   27.80   24.60
  -1  -5  11   -3.50   18.70
   1  -5 -11  -32.40   16.20
   1  -5 -11    5.60    7.20
   1  -5 -11   12.80   14.20
   1  -5 -11   13.70   19.50
  -1  -5  11   37.30   30.10
   1  -5 -11   28.40   15.40
   1   5 -10   38.00   21.10
   1   5 -10   25.30   27.60
   1  -5 -10   10.40   15.90
   1  -5 -10  -11.00   18.60
   1  -5 -10   33.40   22.90
  -1  -5  10   -7.80   19.20
  -1  -5  10   73.89   26.40
   1  -5 -10   -5.40   13.10
   1  -5 -10    9.60    7.00
   1  -5 -10    6.30    7.90
   1   5  -9    5.10   19.40
   1   5  -9    0.70   16.20
  -1   5   9   18.80    5.70
  -1  -5   9    8.10   19.50
  -1  -5   9   50.59   24.30
   1  -5  -9   16.10    6.40
   1  -5  -9    4.70   14.80
   1  -5  -9   11.80   12.70
   1  -5  -9    8.10   18.10
   1  -5  -9   19.90    7.90
   1  -5  -9   40.80   26.30
   1   5  -8   55.69   23.70
   1   5  -8    6.10   16.00
  -1   5   8   39.20   11.20
  -1   5   8   21.00    8.70
   1  -5  -8   44.90   29.80
   1  -5  -8   29.20   18.10
  -1  -5   8    2.60   13.50
   1  -5  -8   27.40   14.90
   1  -5  -8   18.70    6.40
   1  -5  -8   32.00   13.20
  -1  -5   8   21.50   20.90
  -1  -5   8   40.60   22.00
   1   5  -7  113.19   31.00
   1   5  -7  135.19   36.00
  -1   5   7   91.19   17.40
   1  -5  -7   50.49    8.20
  -1  -5   7   76.19   17.60
   1  -5  -7   35.30   20.50
   1  -5  -7   71.49   27.90
   1  -5  -7   86.89   18.30
  -1  -5   7   90.19   33.80
  -1  -5   7   99.49   28.90
   1  -5  -7  135.49   25.50
  -1   5   6  150.78   23.00
   1   5  -6  162.08   40.80
   1   5  -6  121.29   31.70
  -1  -5   6  127.79   22.70
   1  -5  -6  164.88   29.00
  -1  -5   6  130.99   34.30
   1  -5  -6   86.79   30.60
  -1  -5   6  131.39   32.90
   1  -5  -6  177.38   42.00
   1  -5  -6  129.49   12.40
   1  -5  -6  134.39   25.30
   1   5  -5   42.30   23.10
  -1   5   5   27.40   11.60
   1   5  -5   59.29   23.40
  -1   5   5   21.40   12.20
  -1  -5   5   36.10   19.60
  -1  -5   5    3.10   11.40
   1  -5  -5   23.50   13.00
   1  -5  -5   28.60   20.30
   1  -5  -5   22.10    6.00
  -1  -5   5   12.10   17.20
   1  -5  -5   50.29   16.40
  -1   5   4   24.60   11.70
  -1   5   4   30.80   13.70
   1   5  -4   32.20   20.80
   1   5  -4   22.50   17.50
  -1  -5   4    7.90   15.60
   1  -5  -4   33.40   14.20
   1  -5  -4   16.10   12.30
  -1  -5   4   17.60   15.40
   1  -5  -4   30.50    7.80
  -1   5   3  956.50   70.19
  -1   5   3  961.60   70.49
   1   5  -3 1032.40   81.29
  -1   5   3  939.11   58.19
   1   5  -3 1027.10   84.39
   1  -5  -3  868.51   69.29
  -1  -5   3  876.61   81.49
  -1  -5   3  978.20   80.49
   1  -5  -3  855.91   59.09
   1  -5  -3  876.81   71.79
   1   5  -2  126.39   29.60
  -1   5   2  143.99   27.90
   1   5  -2  137.39   31.50
  -1   5   2  151.78   19.20
  -1   5   2  177.48   30.40
  -1  -5   2  192.48   37.70
  -1  -5   2   93.79   28.40
   1  -5  -2  134.89   27.30
   1  -5  -2  153.88   30.30
  -1   5   1  983.80   68.49
   1   5  -1  957.20   77.99
  -1   5   1 1038.70   79.49
  -1   5   1  948.91   75.19
   1   5  -1 1035.80   82.19
  -1  -5   1 1036.10   84.29
  -1  -5   1  987.50   79.89
   1  -5  -1  929.71   75.69
  -1   5   0    1.00   14.80
  -1   5   0    1.00    9.50
  -1   5   0    3.00   10.70
   1   5   0  -10.50    8.80
   1   5   0   11.80   13.80
   1  -5   0  -12.70    5.90
  -1  -5   0    3.80   11.00
   1  -5   0  -11.10   12.00
  -1  -5   0   11.90   14.40
  -1   5  -1 1630.44  116.29
   1   5   1 1813.32  119.39
   1   5   1 1685.73  106.89
   1   5   1 1898.01  121.19
  -1   5  -1 1811.42  125.99
  -1   5  -1 1627.84  119.49
   1  -5   1 1930.21  124.19
   1  -5   1 1670.73  126.29
  -1  -5  -1 1777.42  118.89
  -1  -5  -1 1885.51  122.29
  -1  -5  -1 1646.54  122.89
   1   5   2  293.57   24.60
  -1   5  -2  295.37   39.00
  -1   5  -2  229.18   38.60
  -1   5  -2  375.56   54.59
   1   5   2  320.47   37.70
   1   5   2  304.77   36.40
  -1  -5  -2  299.47   49.20
  -1  -5  -2  348.97   42.60
   1  -5   2  284.67   48.60
  -1  -5  -2  301.87   36.30
   1  -5   2  286.17   43.80
   1   5   3  548.85   48.70
  -1   5  -3  403.56   50.09
   1   5   3  553.64   50.09
  -1   5  -3  477.55   57.79
  -1   5  -3  468.65   52.59
  -1  -5  -3  499.05   59.29
   1  -5   3  512.75   54.89
  -1  -5  -3  478.25   49.10
   1  -5   3  603.04   63.29
  -1  -5  -3  499.65   48.30
  -1   5  -4   50.99   21.60
   1   5   4  134.49   26.70
  -1   5  -4  100.59   25.90
  -1   5  -4  117.39   35.80
   1   5   4   84.69   20.60
   1  -5   4  106.89   32.80
  -1  -5  -4   65.39   27.50
  -1  -5  -4  145.39   27.80
   1  -5   4  123.29   31.30
  -1  -5  -4  105.99   25.70
   1   5   5   51.79   17.90
   1   5   5   71.19   18.10
  -1   5  -5   31.40   23.40
  -1   5  -5   26.80   17.40
  -1   5  -5   52.49   22.00
  -1  -5  -5   50.89   17.90
  -1  -5  -5   73.09   26.30
   1  -5   5   29.90   22.90
  -1  -5  -5   21.50   13.50
   1  -5   5   38.30   17.80
  -1  -5  -5   41.50   16.40
   1  -5   5   43.70   21.60
  -1   5  -6   24.90   14.40
  -1   5  -6   -9.80   10.70
  -1   5  -6   46.60   25.30
   1   5   6   20.10   13.70
   1   5   6   40.70   13.80
  -1  -5  -6   41.50   24.20
   1  -5   6   34.90   19.30
   1  -5   6   43.60   23.20
  -1  -5  -6   10.60   13.80
  -1  -5  -6    8.40   12.70
  -1  -5  -6   19.80   15.20
   1  -5   6   38.00   17.30
   1   5   7  191.68   34.50
  -1   5  -7  255.37   55.69
   1   5   7  192.58   30.00
  -1   5  -7  249.28   45.80
  -1   5  -7  231.78   47.60
  -1  -5  -7  249.88   39.60
  -1  -5  -7  190.48   46.60
   1  -5   7  196.68   46.60
   1  -5   7  330.57   54.09
   1  -5   7  228.18   37.30
  -1  -5  -7  235.78   36.90
  -1   5  -8    5.20   16.50
  -1   5  -8   36.60   21.60
   1   5   8   32.30   15.60
   1   5   8   17.90   13.90
  -1   5  -8   35.70   26.50
  -1  -5  -8   14.40   16.10
   1  -5   8   39.40   26.40
   1  -5   8    5.50   13.80
  -1  -5  -8   10.70   17.10
  -1  -5  -8   39.70   26.40
   1  -5   8   25.50   23.10
  -1  -5  -8   18.70   18.50
   1   5   9   18.30   13.50
  -1   5  -9   39.20   23.10
  -1   5  -9  -14.90   21.10
  -1  -5  -9   -5.20   18.40
   1  -5   9   43.10   25.20
   1  -5   9   80.49   27.20
  -1  -5  -9    1.70   16.00
   1  -5   9   14.10   12.80
  -1  -5  -9    2.90   14.10
  -1  -5  -9  -19.20   14.30
  -1   5 -10   69.99   32.70
  -1   5 -10  -30.60   21.10
   1   5  10   -0.10   12.50
  -1   5 -10   11.10   27.40
  -1  -5 -10   -7.40   15.80
  -1  -5 -10   11.30   21.30
   1  -5  10  -10.90   21.20
  -1  -5 -10  -17.10   15.50
   1  -5  10   11.50   14.20
  -1  -5 -10   -6.80   16.40
  -1   5 -11  -20.90   26.00
   1   5  11   -9.60   11.20
  -1   5 -11   12.10   26.80
  -1  -5 -11   -0.90   20.90
  -1  -5 -11   35.30   20.00
  -1  -5 -11   -3.70   25.20
   1  -5  11   13.70   18.60
   1  -5  11   -3.80   21.90
   1  -5  11    6.00   29.60
  -1  -5 -11    0.10   16.90
  -1   5 -12   19.80   29.00
  -1   5 -12   16.30   25.80
   1  -5  12   -5.10   17.90
  -1  -5 -12   -4.60   20.50
   1  -5  12    6.00   31.80
   1  -5  12  -30.10   21.10
   1   6 -12    2.40   27.70
   1   6 -12  -46.90   27.20
  -1  -6  12  -28.30   19.50
   1  -6 -12  -27.00   17.60
   1  -6 -12   -9.20   14.20
   1  -6 -12  -49.40   23.30
   1   6 -11   62.29   54.79
   1  -6 -11   -7.40   18.80
   1  -6 -11  -42.30   23.60
   1  -6 -11   20.80   13.90
  -1  -6  11  -39.30   32.70
  -1  -6  11  -35.60   30.90
   1  -6 -11   26.20   17.80
   1   6 -10   58.39   28.30
   1   6 -10   17.60   28.60
   1  -6 -10    1.80   18.70
   1  -6 -10  -17.20   17.40
   1  -6 -10  -19.90   15.60
  -1  -6  10   18.30   33.20
   1  -6 -10   16.10   15.60
  -1  -6  10    3.80   31.10
   1   6  -9  -20.70   18.80
  -1   6   9  -10.90    6.60
  -1   6   9    2.00    7.50
   1   6  -9    4.80   20.10
   1  -6  -9   -3.90   17.70
   1  -6  -9    6.60   13.30
  -1  -6   9   -6.30   15.70
   1  -6  -9   -8.50   14.50
   1  -6  -9  -16.00   13.00
   1   6  -8  159.48   41.10
  -1   6   8  125.09   21.90
   1   6  -8  117.19   35.50
   1  -6  -8  124.99   35.50
   1  -6  -8   84.79   24.70
   1  -6  -8   80.89   27.80
  -1  -6   8  105.29   21.90
  -1  -6   8  156.28   40.60
  -1  -6   8   75.59   47.40
  -1   6   7   94.19   21.50
   1   6  -7  113.29   35.80
   1   6  -7  108.49   38.30
  -1  -6   7  112.39   36.90
   1  -6  -7  140.99   42.10
   1  -6  -7  133.29   28.30
  -1  -6   7   77.69   20.10
   1  -6  -7   94.69   28.60
   1  -6  -7  105.89   24.80
  -1  -6   7  206.28   47.00
  -1   6   6  389.56   38.70
   1   6  -6  376.46   57.89
   1   6  -6  399.46   66.59
  -1   6   6  359.76   39.20
   1  -6  -6  255.17   54.59
   1  -6  -6  288.37   49.80
  -1  -6   6  408.26   67.39
   1  -6  -6  374.56   42.60
  -1  -6   6  412.66   62.59
  -1  -6   6  389.76   41.20
   1  -6  -6  388.86   42.00
  -1   6   5  132.69   27.20
  -1   6   5  162.68   27.50
   1   6  -5  178.38   44.40
   1   6  -5  192.58   41.20
   1  -6  -5  144.39   40.90
  -1  -6   5  171.28   41.60
  -1  -6   5  184.68   42.00
   1  -6  -5  179.78   32.00
   1  -6  -5  142.49   28.50
  -1   6   4    1.50   11.80
   1   6  -4  -24.50   12.60
  -1   6   4   10.00   11.40
  -1   6   4    4.40    4.80
   1   6  -4   -8.10   12.90
   1  -6  -4    0.50    8.70
  -1  -6   4    9.80   16.80
   1  -6  -4   13.20   15.50
  -1  -6   4    9.50   17.00
   1  -6  -4    8.30   14.20
  -1   6   3   -7.40    9.50
  -1   6   3   -2.50    8.90
   1   6  -3   23.00   18.30
   1   6  -3   -7.80   13.40
  -1   6   3   -3.00    6.20
   1  -6  -3   -2.50   10.20
  -1  -6   3   -3.50   15.10
  -1  -6   3    7.20   16.30
   1  -6  -3   -1.30   11.90
   1  -6  -3    2.30   14.40
   1   6  -2  930.11   78.29
  -1   6   2  774.82   69.59
   1   6  -2  779.22   77.09
  -1   6   2  924.71   60.99
  -1   6   2  777.82   68.79
   1  -6  -2  877.71   75.89
  -1  -6   2  783.12   75.59
  -1  -6   2  775.12   79.69
  -1   6   1    7.40   10.50
   1   6  -1   19.40   15.50
   1   6  -1    8.30   12.70
  -1   6   1    9.90   17.60
  -1   6   1   34.50   17.30
  -1  -6   1   17.50   16.70
   1  -6  -1   -2.50   14.50
   1  -6  -1   11.70   17.70
  -1  -6   1    4.60   13.90
  -1   6   0  164.38   29.70
  -1   6   0  120.69   29.80
   1   6   0  106.39   28.60
   1   6   0  162.88   36.10
  -1   6   0  150.68   36.80
   1   6   0   88.29   21.90
  -1  -6   0  149.69   34.00
   1  -6   0  117.49   31.20
  -1  -6   0  140.09   35.70
  -1  -6   0  177.28   35.00
   1  -6   0  150.08   35.40
   1   6   1 5247.08  294.97
  -1   6  -1 4845.62  289.77
  -1   6  -1 4934.61  300.27
  -1   6  -1 4884.81  295.57
   1   6   1 4852.41  292.57
   1   6   1 4813.82  279.67
  -1  -6  -1 4972.40  297.87
   1  -6   1 4914.31  300.07
   1  -6   1 5225.88  307.67
  -1  -6  -1 4836.42  299.77
  -1   6  -2  156.38   37.20
  -1   6  -2  152.68   34.70
   1   6   2  103.59   26.30
   1   6   2  110.29   17.30
  -1   6  -2  124.09   29.40
   1   6   2  120.49   29.30
  -1  -6  -2  112.49   29.70
   1  -6   2  136.09   36.10
  -1  -6  -2   95.99   29.10
   1  -6   2  134.19   38.50
  -1  -6  -2  135.19   34.00
  -1   6  -3  125.09   31.70
   1   6   3  114.39   11.80
  -1   6  -3  121.39   30.30
   1   6   3  132.09   29.00
   1   6   3  105.59   26.80
  -1   6  -3  131.59   37.60
  -1  -6  -3  109.69   27.50
   1  -6   3   92.59   32.70
  -1  -6  -3   97.99   26.40
  -1  -6  -3  102.39   33.40
  -1   6  -4  151.78   36.70
  -1   6  -4  157.18   41.80
  -1   6  -4  173.08   38.80
   1   6   4  108.39   26.30
   1  -6   4  130.49   42.00
   1  -6   4  131.19   36.90
  -1  -6  -4  152.58   48.60
  -1  -6  -4  112.19   28.70
  -1  -6  -4  100.19   34.10
  -1   6  -5   54.89   24.80
   1   6   5   51.39   19.60
  -1   6  -5   50.79   22.10
   1   6   5   19.40   15.60
  -1   6  -5   85.19   28.60
  -1  -6  -5   61.19   28.60
   1  -6   5   26.90   20.90
  -1  -6  -5   42.60   20.20
   1  -6   5   31.20   20.00
  -1  -6  -5   31.10   18.20
   1  -6   5   29.50   22.10
   1   6   6  220.78   35.30
  -1   6  -6  262.27   56.09
   1   6   6  227.68   36.40
  -1   6  -6  240.38   46.40
  -1  -6  -6  244.98   38.60
   1  -6   6  159.38   42.30
  -1  -6  -6  232.68   38.40
   1  -6   6  222.38   46.10
  -1  -6  -6  153.78   34.50
   1  -6   6  208.98   35.70
  -1  -6  -6  233.58   52.39
  -1   6  -7   12.30   18.30
   1   6   7   11.50   12.60
  -1   6  -7    0.00   13.40
   1   6   7   16.10   13.20
  -1   6  -7   -2.50   14.20
  -1  -6  -7    3.30   16.80
  -1  -6  -7    4.60   19.80
   1  -6   7   10.20   21.90
   1  -6   7    0.20   14.80
  -1  -6  -7   -8.00   14.10
  -1  -6  -7   -3.70   13.30
   1  -6   7   34.30   20.40
   1   6   8   31.40   14.50
  -1   6  -8   79.69   26.80
  -1   6  -8   16.70   17.40
   1   6   8   14.90   13.90
  -1   6  -8   33.50   29.70
  -1  -6  -8   37.00   20.10
  -1  -6  -8   36.20   24.80
   1  -6   8   19.00   24.20
  -1  -6  -8   40.70   23.00
   1  -6   8    2.40   14.90
   1  -6   8   -1.00   21.50
  -1  -6  -8   16.00   18.10
   1   6   9   28.70   17.10
  -1   6  -9   41.90   26.90
  -1   6  -9   29.50   24.40
  -1  -6  -9   30.50   29.70
  -1  -6  -9   36.70   22.70
  -1  -6  -9   15.40   21.70
   1  -6   9   36.30   21.40
   1  -6   9   26.20   17.10
  -1  -6  -9   25.00   19.40
   1   6  10   34.40   16.40
  -1   6 -10   -4.90   23.10
  -1   6 -10    4.00   27.50
   1   6  10  -12.40   12.70
  -1  -6 -10  -29.60   14.90
  -1  -6 -10   13.40   19.70
   1  -6  10    3.30   15.20
   1  -6  10    1.50   34.20
  -1  -6 -10   24.60   31.30
  -1  -6 -10  -12.50   22.70
   1  -6  10   27.40   30.50
   1   6  11   -6.50   11.10
  -1   6 -11  -32.20   21.00
   1   6  11  -29.70   18.30
  -1   6 -11   23.80   29.40
   1  -6  11  -24.20   14.40
  -1  -6 -11  -31.20   18.40
  -1  -6 -11  -28.10   18.30
  -1  -6 -11   10.80   19.90
  -1  -6 -11    8.90   29.80
   1  -6  11    4.00   30.40
   1   7 -11   93.29   36.00
   1   7 -11   42.40   36.00
   1  -7 -11    9.80   19.80
   1  -7 -11  -11.70   32.10
   1  -7 -11  -14.10   19.10
  -1  -7  11   51.19   31.20
  -1  -7  11    8.80   15.30
   1  -7 -11  -24.20   23.70
   1   7 -10   65.09   33.70
   1  -7 -10   53.69   37.40
   1  -7 -10   15.10   19.40
   1  -7 -10   11.00   20.90
  -1  -7  10   35.40   27.50
   1  -7 -10   32.50   19.80
  -1   7   9   15.50   12.50
   1   7  -9   41.90   30.20
   1   7  -9   34.80   30.20
  -1   7   9   15.40   10.50
   1  -7  -9   54.59   26.60
   1  -7  -9   15.40   17.60
  -1  -7   9   49.10   30.30
  -1  -7   9   18.90   13.00
   1  -7  -9   44.70   30.70
   1  -7  -9  -17.50   17.50
  -1  -7   9    3.00   26.80
   1   7  -8   41.70   28.50
  -1   7   8   24.80   14.50
   1   7  -8   47.90   27.50
   1  -7  -8  -16.20   16.40
   1  -7  -8   13.60   26.00
  -1  -7   8    9.50   19.40
  -1  -7   8    0.90   24.30
   1  -7  -8   46.70   19.20
  -1  -7   8   25.00   16.50
   1  -7  -8   44.10   20.50
   1   7  -7  188.88   50.19
  -1   7   7  158.48   28.60
  -1   7   7  153.08   30.20
   1   7  -7  166.78   40.80
  -1  -7   7  129.29   38.70
  -1  -7   7  117.59   26.80
   1  -7  -7   83.89   27.80
   1  -7  -7  159.58   34.10
   1  -7  -7  104.79   34.80
   1  -7  -7  117.99   31.10
   1   7  -6  494.65   64.49
  -1   7   6  543.35   52.19
   1   7  -6  725.83   81.79
  -1   7   6  533.85   53.79
   1  -7  -6  482.45   56.09
  -1  -7   6  559.04   54.39
   1  -7  -6  657.43   59.29
   1  -7  -6  593.04   75.19
  -1  -7   6  395.86   73.49
  -1  -7   6  554.04   69.79
  -1   7   5 1097.49   85.39
   1   7  -5 1079.29  106.29
  -1   7   5 1114.79   87.69
   1   7  -5 1062.29   99.59
   1  -7  -5 1159.58   88.89
   1  -7  -5 1192.68  110.69
  -1  -7   5 1185.18  104.39
  -1  -7   5  979.50  102.89
   1  -7  -5 1291.67   95.99
  -1   7   4   21.10   16.70
   1   7  -4   17.80   21.80
  -1   7   4    5.20   13.40
   1   7  -4   12.90   21.50
  -1   7   4   15.60    8.30
  -1  -7   4   25.90   20.40
   1  -7  -4   13.10   12.90
   1  -7  -4   35.60   18.00
  -1  -7   4    4.70   19.00
   1  -7  -4   28.70   21.10
   1   7  -3   11.30   14.80
  -1   7   3  -10.70    5.50
  -1   7   3   25.80   17.00
  -1   7   3   -0.90    9.60
  -1  -7   3  -19.80   13.20
  -1  -7   3   39.80   22.10
   1  -7  -3    2.20   16.10
   1  -7  -3    2.30   12.20
   1  -7  -3   -5.00   11.50
  -1   7   2  199.48   39.70
   1   7  -2  208.28   45.00
  -1   7   2  201.68   28.70
   1   7  -2  119.79   31.10
  -1   7   2  172.28   35.20
   1   7  -2  141.19   36.50
  -1  -7   2  207.58   43.10
   1  -7  -2  186.98   41.80
   1  -7  -2  230.88   42.70
  -1   7   1  227.28   34.40
  -1   7   1  201.18   43.20
   1   7  -1  134.19   28.80
  -1   7   1  159.58   33.90
   1   7  -1  154.98   47.50
   1   7  -1  161.48   39.50
   1  -7  -1  185.18   38.50
  -1  -7   1  216.08   45.40
  -1  -7   1  220.98   47.90
   1  -7  -1  164.08   38.70
   1   7   0  114.89   26.90
  -1   7   0  150.08   30.70
   1   7   0  137.09   38.00
  -1   7   0  151.78   37.10
  -1   7   0  125.09   32.40
   1   7   0  120.99   29.50
  -1  -7   0  164.38   40.80
  -1  -7   0  123.69   33.30
   1  -7   0  159.38   36.30
  -1  -7   0  174.98   40.30
   1  -7   0  135.99   35.40
   1   7   1  532.35   59.79
  -1   7  -1  658.43   71.49
   1   7   1  511.05   57.29
  -1   7  -1  514.95   58.49
   1   7   1  505.65   48.00
  -1   7  -1  532.15   57.69
   1  -7   1  504.95   65.29
  -1  -7  -1  535.95   62.69
  -1  -7  -1  541.05   59.79
  -1  -7  -1  612.14   66.79
   1  -7   1  501.65   59.79
   1   7   2   -7.60    8.70
  -1   7  -2   15.90   21.20
   1   7   2   -3.10   13.40
  -1   7  -2   -3.00   12.00
   1   7   2    0.00    7.70
  -1   7  -2    2.90   12.40
  -1  -7  -2    2.20   15.70
  -1  -7  -2   14.00   15.80
  -1  -7  -2   22.90   17.10
   1  -7   2    7.50   15.30
   1   7   3    2.00    5.90
  -1   7  -3    3.40   14.90
   1   7   3    0.50   11.80
   1   7   3   -4.80   13.70
  -1   7  -3   12.90   18.00
  -1   7  -3  -15.10   11.60
  -1  -7  -3    4.20   17.80
   1  -7   3  -11.50   12.50
  -1  -7  -3   -7.80   12.40
  -1  -7  -3    5.60   13.90
   1  -7   3   -4.10   11.10
  -1   7  -4  174.18   39.10
  -1   7  -4  174.68   48.00
   1   7   4  185.98   35.60
   1   7   4  144.29   32.90
  -1   7  -4  208.78   43.20
   1  -7   4  233.68   49.00
  -1  -7  -4  178.58   45.50
   1  -7   4  138.49   43.70
  -1  -7  -4  203.38   41.30
  -1  -7  -4  151.88   34.60
  -1   7  -5   29.50   25.10
   1   7   5   -3.50   12.70
  -1   7  -5   57.39   27.20
  -1   7  -5   21.20   20.90
   1   7   5   27.40   16.50
   1  -7   5   15.50   21.30
  -1  -7  -5   13.70   15.50
  -1  -7  -5   17.30   18.00
   1  -7   5   -3.60   16.70
  -1  -7  -5   62.59   28.20
   1   7   6   21.90   17.80
  -1   7  -6   26.90   25.70
  -1   7  -6   57.79   23.70
  -1   7  -6   36.60   22.10
   1   7   6    5.60   14.70
   1  -7   6  -27.30   14.90
   1  -7   6   32.30   21.50
  -1  -7  -6   -1.30   17.90
   1  -7   6   28.00   21.10
  -1  -7  -6   74.89   33.30
  -1  -7  -6   45.50   22.20
  -1   7  -7   39.50   24.60
   1   7   7    7.50   16.30
   1   7   7    1.50   14.90
  -1   7  -7   32.60   22.30
   1  -7   7   -5.20   17.30
  -1  -7  -7   20.00   18.40
  -1  -7  -7   -0.50   14.90
  -1  -7  -7   24.40   14.50
  -1  -7  -7   37.00   28.10
   1  -7   7   33.40   28.10
  -1   7  -8    6.10   22.50
  -1   7  -8   26.70   27.50
   1   7   8   16.20   15.90
   1   7   8  -23.10   13.20
   1  -7   8   49.30   33.70
   1  -7   8   21.00   19.90
  -1  -7  -8   22.50   21.70
  -1  -7  -8    5.80   19.30
  -1  -7  -8  -23.70   20.50
  -1   7  -9   59.69   29.50
  -1   7  -9  -22.90   21.60
   1   7   9   -5.30   15.70
  -1   7  -9    9.40   30.20
   1  -7   9  -23.50   15.50
   1  -7   9   50.39   24.10
  -1  -7  -9  -24.20   17.10
  -1  -7  -9   -1.20   18.80
  -1  -7  -9   22.10   27.70
   1  -7   9   20.90   30.40
  -1  -7  -9    5.30   18.60
  -1   7 -10   25.00   32.20
   1   7  10  -20.00   16.20
   1   7  10   -8.20   16.40
  -1  -7 -10  -11.00   20.20
  -1  -7 -10  -41.60   17.30
   1  -7  10   14.60   18.40
  -1  -7 -10   -3.70   19.10
   1  -7  10  -13.90   24.80
  -1   7 -11   13.10   27.40
  -1   7 -11   37.90   33.40
  -1  -7 -11  -15.60   23.60
   1  -7  11   -7.90   19.90
  -1  -7 -11  -17.30   21.00
  -1  -7 -11  -20.50   23.10
   1   8 -10   -2.70   30.10
   1   8 -10  -40.90   29.30
  -1   8  10   -0.50   10.40
  -1  -8  10   45.10   32.60
   1  -8 -10   -2.80   20.60
  -1  -8  10   -3.40   14.00
   1  -8 -10    5.30   28.20
   1  -8 -10  -53.29   24.10
   1   8  -9   69.79   75.49
  -1   8   9   17.60   16.60
  -1   8   9    7.20   15.70
   1   8  -9   46.40   30.30
   1  -8  -9   16.90   20.20
   1  -8  -9   58.09   32.70
   1  -8  -9  -17.70   20.40
   1  -8  -9   29.50   23.40
  -1  -8   9   18.40   25.20
  -1   8   8  -23.00   14.90
   1   8  -8    5.20   20.50
   1   8  -8   -7.60   18.40
   1  -8  -8    7.30   24.60
  -1  -8   8   -7.70   18.00
  -1  -8   8   15.80   18.50
   1  -8  -8  -14.40   16.80
   1  -8  -8   14.20   20.80
   1  -8  -8  -14.40   16.60
  -1   8   7  663.53   60.79
   1   8  -7  534.85   71.19
   1   8  -7  511.05   85.39
  -1   8   7  553.84   56.89
   1  -8  -7  671.63   79.29
   1  -8  -7  662.83   66.99
   1  -8  -7  659.33   86.69
   1  -8  -7  595.14   62.29
  -1  -8   7  780.12   83.29
  -1  -8   7  478.35   58.09
   1   8  -6  197.58   41.50
   1   8  -6  144.49   47.40
  -1   8   6  202.88   37.60
   1   8  -6  243.48   52.79
  -1   8   6  133.29   30.70
   1  -8  -6  222.28   56.59
   1  -8  -6  236.98   41.70
   1  -8  -6  161.78   46.00
  -1  -8   6  184.28   46.90
   1   8  -5  665.53   87.79
   1   8  -5  845.32   89.39
   1   8  -5  781.22   84.49
  -1   8   5  871.41   75.99
  -1   8   5  908.31   75.59
   1  -8  -5  855.81   95.09
  -1  -8   5  817.22   94.69
   1  -8  -5  796.42   74.99
   1  -8  -5  890.81   82.79
  -1  -8   5  967.50   95.19
  -1   8   4  189.28   23.90
   1   8  -4  163.08   47.40
  -1   8   4  212.78   40.30
  -1   8   4  251.47   44.40
   1   8  -4  147.69   35.90
   1   8  -4  203.98   46.70
  -1  -8   4  207.28   49.90
   1  -8  -4  299.87   50.49
   1  -8  -4  272.07   52.69
  -1  -8   4  208.28   52.39
   1  -8  -4  219.78   51.59
   1   8  -3   -6.10   12.70
   1   8  -3   -7.20   18.10
   1   8  -3    1.20   13.30
  -1   8   3  -17.10   11.60
  -1   8   3    1.40    9.40
  -1   8   3   -3.20   12.80
  -1  -8   3   26.10   26.00
  -1  -8   3   33.70   23.20
   1  -8  -3    1.80   17.30
   1  -8  -3   -3.00   15.40
   1  -8  -3   -2.20   13.70
   1   8  -2   37.30   21.40
  -1   8   2   48.30   16.40
   1   8  -2   53.29   27.40
  -1   8   2   35.50   21.60
   1   8  -2   51.49   23.00
  -1  -8   2   27.80   18.90
   1  -8  -2   38.40   22.30
   1  -8  -2   38.30   23.30
  -1  -8   2   17.80   19.00
   1   8  -1  106.49   27.40
   1   8  -1  124.79   39.60
  -1   8   1  138.29   39.50
   1   8  -1   95.49   28.90
  -1   8   1  131.79   29.40
  -1   8   1   91.99   29.70
   1  -8  -1  169.98   43.90
  -1  -8   1  124.39   38.20
   1  -8  -1  133.69   36.90
  -1  -8   1  127.09   34.90
  -1   8   0  271.37   62.39
   1   8   0  299.17   51.99
   1   8   0  185.88   35.40
  -1   8   0  235.88   42.00
   1   8   0  228.68   50.19
  -1   8   0  198.28   43.20
  -1  -8   0  254.97   58.19
   1  -8   0  277.07   52.59
  -1  -8   0  204.48   46.20
  -1  -8   0  187.98   44.20
   1  -8   0  239.08   52.39
  -1   8  -1  159.58   39.60
   1   8   1  157.68   40.60
  -1   8  -1  106.89   38.60
  -1   8  -1  157.38   37.80
   1   8   1  116.19   32.20
   1   8   1  112.59   25.50
   1  -8   1  164.08   40.10
  -1  -8  -1  133.59   35.50
  -1  -8  -1  119.99   37.10
  -1  -8  -1  118.49   35.00
   1  -8   1  128.89   43.00
   1   8   2  186.98   41.60
  -1   8  -2  149.39   35.60
   1   8   2  182.78   41.90
  -1   8  -2  177.38   41.00
  -1   8  -2  138.49   43.50
   1   8   2  171.08   26.50
  -1  -8  -2  182.28   40.20
  -1  -8  -2  112.49   37.20
   1  -8   2  192.48   49.50
   1  -8   2  107.19   35.20
  -1  -8  -2  162.08   40.70
   1   8   3   14.30   15.90
  -1   8  -3  -27.50   12.20
  -1   8  -3   -1.40   19.80
  -1   8  -3    8.40   14.20
   1   8   3   26.50   17.70
   1   8   3    5.80    8.10
  -1  -8  -3   -1.10   20.20
   1  -8   3   15.00   23.50
   1  -8   3    0.50   20.10
  -1  -8  -3   14.00   16.40
  -1  -8  -3   35.70   21.70
   1   8   4  -25.00   12.10
  -1   8  -4  -24.70   11.10
  -1   8  -4   -6.60   15.10
  -1   8  -4   -1.40   19.30
   1   8   4   16.00   14.50
   1  -8   4    8.10   20.30
  -1  -8  -4   -6.40   16.90
   1  -8   4   -1.20   16.70
  -1  -8  -4   -7.80   16.80
  -1  -8  -4   14.20   22.20
  -1   8  -5   23.60   20.70
   1   8   5   30.60   18.70
  -1   8  -5   61.09   24.50
  -1   8  -5   37.50   27.00
   1   8   5   -1.90   15.70
  -1  -8  -5   28.30   18.80
   1  -8   5   13.10   23.80
  -1  -8  -5   18.90   26.80
  -1  -8  -5   40.00   24.80
   1  -8   5   46.40   32.70
   1   8   6   12.70   14.70
   1   8   6   -0.60   12.60
  -1   8  -6   21.80   19.00
  -1   8  -6   21.10   16.50
  -1   8  -6    7.00   24.10
  -1  -8  -6    1.80   19.50
  -1  -8  -6    1.00   20.60
   1  -8   6   -1.50   20.60
   1  -8   6   11.80   26.50
  -1   8  -7   52.99   25.30
  -1   8  -7   55.19   25.10
   1   8   7   66.89   23.90
   1   8   7   30.30   21.60
  -1  -8  -7   33.50   24.60
  -1  -8  -7   30.30   19.70
  -1  -8  -7   48.20   28.40
   1  -8   7   10.50   24.30
   1  -8   7   26.00   26.30
  -1  -8  -7   51.99   25.20
   1   8   8   -6.50   17.30
   1   8   8   10.50   17.60
  -1   8  -8   20.70   28.90
  -1   8  -8    6.40   24.40
  -1  -8  -8   28.20   25.10
  -1  -8  -8   63.39   26.30
  -1  -8  -8   -8.80   22.60
   1  -8   8  -23.40   21.10
  -1  -8  -8   27.10   20.10
   1  -8   8   13.50   20.70
  -1   8  -9  221.78   57.19
   1   8   9  186.68   37.30
   1   8   9  156.18   33.60
  -1   8  -9   99.29   41.10
  -1  -8  -9  161.48   39.40
  -1  -8  -9  157.48   41.90
   1  -8   9  112.09   32.60
  -1  -8  -9  120.19   39.90
   1  -8   9  160.78   50.29
  -1  -8  -9  126.69   73.59
   1   8  10  -22.80   16.40
   1   8  10   30.60   22.40
  -1   8 -10    4.50   28.30
  -1  -8 -10  -25.70   20.60
  -1  -8 -10   45.90   27.20
   1  -8  10  -30.20   22.80
  -1  -8 -10   15.00   29.70
  -1  -8 -10   -1.70   27.40
   1  -8  10   -7.10   19.20
   1   9  -9   22.00   34.30
   1   9  -9   59.09   37.40
  -1   9   9   32.30   20.80
  -1  -9   9    5.10   30.20
   1  -9  -9   -2.00   26.10
   1  -9  -9  -32.60   28.50
   1  -9  -9   -1.80   24.00
  -1  -9   9  -29.00   14.40
   1  -9  -9   19.70   26.10
  -1   9   8  123.29   30.30
   1   9  -8   48.90   34.60
  -1   9   8   60.69   23.20
   1   9  -8  108.19   83.69
   1  -9  -8   61.59   32.90
   1  -9  -8  125.09   33.90
   1  -9  -8  116.19   54.59
  -1  -9   8   90.89   39.90
   1  -9  -8  200.38   48.90
  -1  -9   8   94.39   31.80
  -1   9   7   61.09   24.40
   1   9  -7   73.49   31.90
  -1   9   7   40.70   22.00
   1   9  -7   82.09   37.50
   1   9  -7   55.79   33.30
  -1  -9   7  109.19   34.10
  -1  -9   7  155.48   46.80
   1  -9  -7   56.79   30.20
   1  -9  -7   63.59   37.00
   1  -9  -7   29.50   23.90
   1   9  -6  200.78   46.30
   1   9  -6  201.18   55.39
  -1   9   6  235.18   43.00
  -1   9   6  261.17   44.20
   1  -9  -6  260.67   48.90
   1  -9  -6  213.78   58.79
   1  -9  -6  265.17   51.49
  -1  -9   6  320.17   63.09
  -1   9   5  114.99   32.20
  -1   9   5  145.79   34.30
   1   9  -5  100.29   32.50
   1   9  -5  133.39   46.70
   1   9  -5  145.29   43.40
  -1   9   5  125.99   16.30
   1  -9  -5  142.69   36.50
  -1  -9   5  188.58   49.90
   1  -9  -5  118.69   37.70
  -1  -9   5   74.79   40.00
   1  -9  -5  147.89   45.10
  -1   9   4   50.69   25.80
  -1   9   4   40.10   24.80
   1   9  -4   76.89   36.20
   1   9  -4   54.69   27.40
   1   9  -4   54.19   28.20
  -1   9   4   48.40   22.60
   1  -9  -4   90.49   28.10
   1  -9  -4   32.70   32.00
  -1  -9   4   32.10   28.60
   1  -9  -4   80.19   34.80
  -1  -9   4   67.49   33.50
   1   9  -3  -32.00   10.60
  -1   9   3  -17.40   10.80
   1   9  -3  -13.90   12.60
  -1   9   3  -12.40    9.80
  -1   9   3   -7.40   14.80
   1   9  -3   20.10   24.30
   1  -9  -3  -17.70   19.60
  -1  -9   3   12.50   19.20
   1  -9  -3   16.30   20.40
  -1  -9   3  -16.20   14.50
   1  -9  -3  -10.70   15.60
  -1   9   2  115.09   37.80
   1   9  -2  193.58   50.89
  -1   9   2  132.59   27.50
   1   9  -2  109.59   33.60
   1   9  -2  118.69   36.90
  -1   9   2  144.39   39.30
  -1  -9   2  139.09   41.00
   1  -9  -2   64.29   32.80
   1  -9  -2  175.18   44.20
   1  -9  -2  183.78   47.20
  -1  -9   2  206.58   51.69
  -1   9   1  180.68   43.20
   1   9  -1  255.17   52.49
  -1   9   1  344.27   48.20
  -1   9   1  318.97   60.29
   1   9  -1  187.48   40.10
   1   9  -1  263.47   58.29
  -1  -9   1  245.88   52.69
  -1  -9   1  263.27   60.79
   1  -9  -1  235.58   50.69
   1  -9  -1  287.27   68.69
  -1  -9   1  292.17   58.69
  -1   9   0  138.69   40.10
  -1   9   0  172.58   48.70
   1   9   0  138.09   33.70
   1   9   0  123.89   38.80
   1   9   0  108.59   34.60
  -1  -9   0  209.98   49.40
   1  -9   0  181.88   45.70
   1  -9   0  134.59   43.00
  -1  -9   0  177.28   46.10
  -1  -9   0  186.18   46.90
   1   9   1  226.38   51.09
  -1   9  -1  126.29   36.50
   1   9   1  155.48   30.70
  -1   9  -1  154.18   42.60
   1   9   1  111.69   32.40
  -1   9  -1  181.88   49.10
   1  -9   1  109.29   39.50
   1  -9   1  131.69   42.10
  -1  -9  -1  206.78   47.60
  -1  -9  -1  108.99   37.40
  -1  -9  -1  168.98   49.60
  -1   9  -2  -31.40   14.20
   1   9   2   25.50   19.80
   1   9   2   -6.70    9.90
  -1   9  -2  -14.20   14.40
  -1   9  -2   -2.60   19.60
   1   9   2   32.20   32.80
   1  -9   2  -13.50   17.60
  -1  -9  -2    9.30   19.50
   1  -9   2   21.30   22.20
  -1  -9  -2   -1.40   15.20
  -1  -9  -2    8.10   15.50
  -1   9  -3  -13.00   17.70
   1   9   3   -5.50   13.90
   1   9   3   13.30   19.70
  -1   9  -3   -0.50   15.80
  -1   9  -3   26.20   19.60
   1  -9   3   -2.80   15.20
  -1  -9  -3    0.50   15.10
  -1  -9  -3   14.20   23.50
  -1  -9  -3  -23.10   19.90
   1  -9   3  -38.90   17.00
   1   9   4   43.40   23.20
   1   9   4   19.30   19.30
  -1   9  -4   69.19   29.10
  -1   9  -4   13.20   19.30
  -1   9  -4   57.19   30.40
   1   9   4   30.60   12.40
  -1  -9  -4   44.90   21.40
   1  -9   4   21.00   22.60
  -1  -9  -4   21.20   22.80
  -1  -9  -4    2.60   19.10
   1  -9   4    8.60   23.70
  -1   9  -5    6.00   23.70
   1   9   5  -12.50   15.00
  -1   9  -5  -12.30   19.40
  -1   9  -5   11.30   19.70
   1   9   5  -18.00   14.50
   1  -9   5  -26.80   22.00
  -1  -9  -5   -8.40   13.40
   1  -9   5  -17.60   18.90
  -1  -9  -5   -9.50   17.90
  -1  -9  -5   51.19   24.90
  -1   9  -6   -8.30   26.80
   1   9   6   21.40   16.60
  -1   9  -6  -32.90   18.60
   1   9   6  -12.10   13.50
   1  -9   6  -24.90   19.00
   1  -9   6  -33.80   21.20
  -1  -9  -6   -8.10   23.60
  -1  -9  -6   -9.20   21.00
   1  -9   6   41.30   31.70
  -1  -9  -6   -9.70   18.80
  -1   9  -7  199.58   51.19
  -1   9  -7  178.18   43.50
  -1   9  -7  167.18   48.90
   1   9   7  174.28   35.90
   1   9   7  226.88   44.40
  -1  -9  -7  209.38   50.89
  -1  -9  -7  176.28   41.70
   1  -9   7  212.18   52.79
  -1  -9  -7  219.38   59.79
  -1  -9  -7  115.89   36.30
   1  -9   7  137.79   40.80
   1   9   8   27.20   20.10
   1   9   8   15.80   26.00
  -1   9  -8  -10.00   31.30
  -1   9  -8   20.30   32.10
   1  -9   8  -35.30   22.00
  -1  -9  -8  -19.50   26.00
  -1  -9  -8   -8.10   25.40
   1  -9   8    7.90   28.80
  -1  -9  -8    3.00   22.20
  -1  -9  -8   46.90   29.30
  -1   9  -9   38.80   33.30
   1   9   9    5.00   18.20
  -1   9  -9   12.20   31.20
   1  -9   9   -1.20   24.40
  -1  -9  -9  -17.60   21.60
  -1  -9  -9   -8.70   22.40
   1  -9   9   28.80   34.20
  -1  -9  -9   -4.80   27.90
  -1  -9  -9   -2.40   30.30
   1  10  -8  -28.10   24.50
  -1  10   8    5.20   19.10
  -1 -10   8  -38.30   21.90
   1 -10  -8   47.00   28.20
   1 -10  -8   -8.30   27.30
   1 -10  -8    7.80   25.10
  -1 -10   8  -25.10   26.20
   1 -10  -8   15.10   28.70
   1  10  -7   79.49   41.30
  -1  10   7   72.29   24.60
   1  10  -7   69.99   39.70
   1 -10  -7   21.70   32.10
   1 -10  -7   47.70   26.10
  -1 -10   7   50.09   35.60
  -1 -10   7   47.90   36.90
   1 -10  -7   65.79   40.80
   1  10  -6  109.09   38.50
  -1  10   6  123.89   32.90
   1  10  -6  173.68   50.39
   1 -10  -6   90.29   33.20
  -1 -10   6   49.50   37.10
   1 -10  -6  107.99   44.60
   1 -10  -6   90.59   37.90
  -1 -10   6   16.00   25.70
   1  10  -5    9.00   17.20
  -1  10   5   -1.50    6.90
  -1  10   5  -11.80   16.20
   1  10  -5   23.30   24.20
   1 -10  -5   38.00   26.40
  -1 -10   5   27.50   23.80
   1 -10  -5   29.30   25.70
  -1 -10   5   -2.20   25.00
   1 -10  -5    7.60   27.10
  -1  10   4   31.50   14.50
   1  10  -4   40.00   31.60
   1  10  -4   55.69   25.70
  -1  10   4   82.29   29.10
  -1  10   4   -5.40   16.60
   1  10  -4    4.10   27.80
   1 -10  -4   77.49   36.90
   1 -10  -4   75.39   36.30
  -1 -10   4   26.90   30.40
   1 -10  -4   70.99   30.30
  -1 -10   4   84.49   36.10
  -1  10   3   15.30   13.20
   1  10  -3   -6.80   17.60
  -1  10   3  -22.80   13.30
   1  10  -3   31.20   23.50
   1  10  -3  -20.80   24.60
  -1 -10   3  -48.30   19.40
   1 -10  -3    3.50   25.60
  -1 -10   3  -22.00   21.70
   1 -10  -3   -2.90   17.00
  -1  10   2   28.50   17.90
  -1  10   2   56.29   31.60
  -1  10   2   23.00   22.10
   1  10  -2  -18.30   19.60
   1  10  -2   72.39   31.20
   1  10  -2   58.59   28.60
   1 -10  -2   36.60   30.70
   1 -10  -2   49.30   29.00
  -1 -10   2   25.50   26.70
  -1 -10   2   31.10   22.50
  -1 -10   2   -0.10   21.10
   1 -10  -2   56.39   31.50
  -1  10   1   43.70   27.00
  -1  10   1    4.70   20.90
   1  10  -1  -15.30   19.30
   1  10  -1  -27.60   11.30
  -1 -10   1  -14.10   21.30
  -1 -10   1    0.10   26.30
  -1 -10   1   40.80   24.50
   1 -10  -1   -5.70   17.70
   1 -10  -1    5.50   16.20
   1  10   0  158.18   35.90
  -1  10   0  116.89   34.80
   1  10   0  202.28   52.59
  -1  10   0  183.98   49.80
  -1 -10   0  115.79   41.70
  -1 -10   0   85.09   39.20
  -1 -10   0  142.79   44.70
   1 -10   0  127.89   40.70
   1 -10   0  144.39   47.80
  -1  10  -1  125.89   46.30
  -1  10  -1  117.69   35.70
   1  10   1  128.09   42.30
   1  10   1  120.99   30.00
  -1 -10  -1  143.79   43.20
   1 -10   1  133.49   40.90
   1 -10   1   87.69   30.50
  -1 -10  -1  177.78   50.29
  -1 -10  -1   76.09   39.50
   1  10   2   -2.50   13.00
   1  10   2   30.70   15.20
  -1  10  -2   11.70   25.10
  -1  10  -2   13.30   25.10
   1  10   2    9.70   18.00
  -1  10  -2   44.20   22.90
  -1 -10  -2  -13.70   19.60
   1 -10   2    9.40   25.90
  -1 -10  -2  -35.60   23.90
   1 -10   2   -5.30   26.20
  -1 -10  -2    4.00   19.70
  -1  10  -3  381.36   73.09
   1  10   3  242.08   29.90
  -1  10  -3  256.57   54.79
   1  10   3  227.38   48.90
  -1  10  -3  243.88   51.59
   1 -10   3  163.88   49.40
  -1 -10  -3  225.68   58.99
  -1 -10  -3  284.37   66.49
   1 -10   3  218.28   53.79
  -1 -10  -3  252.57   54.49
  -1  10  -4  -13.10   17.20
  -1  10  -4   -9.70   22.90
   1  10   4   40.10   27.90
  -1  10  -4    3.80   21.00
   1  10   4   24.00    8.30
  -1 -10  -4   42.10   28.20
   1 -10   4   20.40   33.70
  -1 -10  -4    3.60   33.60
  -1 -10  -4   -4.60   18.40
   1  10   5  -18.60   19.10
  -1  10  -5   11.80   20.00
  -1  10  -5  -51.09   17.40
   1 -10   5  -19.20   21.00
  -1 -10  -5    5.80   17.20
   1 -10   5  -37.80   19.50
  -1 -10  -5   26.50   21.20
  -1 -10  -5   -5.10   21.30
   1  10   6   36.10   25.30
  -1  10  -6   27.20   31.20
  -1  10  -6   44.60   32.60
  -1  10  -6  -31.30   22.40
  -1 -10  -6   49.90   26.20
   1 -10   6  -27.70   28.90
  -1 -10  -6   51.69   33.50
   1  10   7    2.70   23.20
  -1  10  -7   18.90   37.60
  -1  10  -7   49.60   32.80
   1  10   7   -0.20   26.10
  -1 -10  -7   29.20   26.50
   1 -10   7  -13.40   25.20
   1 -10   7   -0.60   32.70
  -1 -10  -7   48.50   34.30
  -1 -10  -7   34.50   28.90
   1  10   8    4.00   28.00
  -1  10  -8  -11.90   29.30
  -1  10  -8  -16.70   39.80
   1  10   8   -1.70   21.60
  -1 -10  -8  -23.90   27.60
   1 -10   8  -41.90   26.20
  -1 -10  -8   72.79   35.30
  -1 -10  -8  -32.90   19.80
  -1 -10  -8  -20.70   26.20
   1 -10   8   11.90   38.10
  -1  11   7   31.20   28.50
  -1  11   7   15.50   22.50
   1  11  -7   40.90   41.20
  -1 -11   7    9.90   26.50
   1 -11  -7   48.70   37.40
   1 -11  -7   35.10   36.80
   1 -11  -7  -17.10   17.50
   1  11  -6  -75.99   30.40
  -1  11   6    0.40   25.60
   1  11  -6   16.50   31.90
  -1  11   6   -8.60   20.50
  -1 -11   6   22.50   26.60
   1 -11  -6    9.70   25.40
   1 -11  -6  -20.20   32.00
   1  11  -5   35.60   30.60
  -1  11   5   24.80   10.60
   1  11  -5   80.39   31.80
  -1  11   5   39.90   32.10
   1  11  -5    1.40   30.90
  -1  11   5   -5.70   20.20
   1 -11  -5  -26.50   27.70
   1 -11  -5   45.40   28.60
  -1 -11   5   64.49   31.00
   1 -11  -5   35.40   46.10
  -1  11   4    8.70   24.50
   1  11  -4  -16.70   24.30
  -1  11   4   21.20   26.50
  -1  11   4   -6.80   10.60
   1  11  -4   15.70   27.70
   1 -11  -4    0.30   25.20
  -1 -11   4  -15.30   33.40
  -1 -11   4  -30.90   17.70
   1 -11  -4    0.30   22.30
  -1 -11   4   15.60   23.30
   1 -11  -4   62.59   37.90
  -1  11   3   11.60   23.80
  -1  11   3   48.20   24.80
  -1  11   3   -3.70   12.20
   1  11  -3   -3.20   24.50
   1  11  -3   58.79   33.10
  -1 -11   3   22.40   30.10
   1 -11  -3   44.90   22.60
   1 -11  -3   53.19   34.60
   1 -11  -3   43.20   32.80
  -1 -11   3    2.00   31.30
  -1 -11   3   31.80   22.10
   1  11  -2    4.60   20.30
  -1  11   2   39.30   27.30
   1  11  -2   -0.10   26.30
  -1  11   2  -31.70   20.90
   1  11  -2   29.10   27.30
  -1 -11   2   20.10   22.70
  -1 -11   2   36.60   25.80
  -1 -11   2   56.99   39.20
   1 -11  -2   19.40   26.90
   1 -11  -2    2.70   22.90
   1 -11  -2   70.59   38.30
   1  11  -1   89.49   41.10
  -1  11   1   78.69   35.10
  -1  11   1   92.39   30.40
   1  11  -1   58.59   32.40
  -1 -11   1  101.09   42.30
   1 -11  -1   96.69   37.70
   1 -11  -1  103.39   38.60
   1 -11  -1   54.89   36.80
  -1 -11   1   48.60   34.90
  -1 -11   1  100.79   40.60
  -1  11   0   24.40   29.60
   1  11   0   31.90   28.40
  -1  11   0   -7.80   19.20
   1  11   0   20.40   20.00
   1 -11   0   13.70   22.80
  -1 -11   0   22.10   30.60
  -1 -11   0   51.89   30.90
  -1 -11   0   12.10   21.50
   1 -11   0   20.70   29.50
  -1  11  -1  128.39   38.00
   1  11   1  221.58   53.89
  -1  11  -1  108.09   42.60
   1  11   1   99.59   37.20
  -1 -11  -1  130.79   44.70
  -1 -11  -1   81.59   39.50
  -1 -11  -1  173.98   48.30
   1 -11   1  134.69   45.50
   1 -11   1  157.18   44.40
  -1  11  -2   10.50   23.30
  -1  11  -2   -3.00   29.00
   1  11   2   25.80   26.30
  -1  11  -2   60.29   30.60
   1  11   2   20.50   27.30
   1  11   2   24.70   14.50
   1 -11   2    4.30   35.00
  -1 -11  -2   13.50   23.10
  -1 -11  -2   39.00   31.10
  -1 -11  -2  -31.90   26.60
   1 -11   2   51.69   32.40
   1  11   3   21.00   21.00
  -1  11  -3  -16.10   28.00
  -1  11  -3   61.59   29.00
  -1  11  -3  -16.00   28.90
   1  11   3   15.00   24.00
   1  11   3  -16.50   10.20
  -1 -11  -3   13.30   26.20
   1 -11   3  -31.00   22.40
   1 -11   3   18.00   30.70
  -1 -11  -3   24.40   31.80
  -1 -11  -3   -3.40   22.20
   1  11   4   19.00   25.00
  -1  11  -4   21.00   25.70
   1  11   4   21.60    9.60
  -1  11  -4   -4.20   32.60
   1  11   4   10.70   25.10
  -1  11  -4   38.70   34.00
  -1 -11  -4   73.29   31.70
   1 -11   4   26.20   25.10
  -1 -11  -4   21.00   31.10
  -1 -11  -4   18.70   33.90
  -1  11  -5  -24.60   37.20
   1  11   5  -53.89   22.00
   1  11   5   -3.10   31.90
  -1  11  -5  -56.89   26.50
  -1  11  -5   23.80   42.50
   1 -11   5   -8.50   25.90
  -1 -11  -5  -11.80   31.00
  -1 -11  -5   -8.70   30.20
  -1  11  -6   -6.70   30.80
   1  11   6   22.10   20.80
   1 -11   6   70.29   40.40
  -1 -11  -6  -12.30   26.70
  -1 -11  -6  -32.70   18.40
  -1 -11  -6   16.60   33.80
  -1  12   5   -0.40   10.10
   1  12  -5    6.80   24.90
  -1  12   5  -50.69   21.10
   1 -12  -5  -11.70   26.30
  -1 -12   5  -12.00   24.50
   1 -12  -5   -3.50   40.80
  -1 -12   5   72.49   37.60
   1 -12  -5    9.40   24.30
  -1  12   4    3.40   27.80
  -1  12   4  -15.70   13.40
   1  12  -4  -19.10   30.20
   1  12  -4   41.50   29.30
   1 -12  -4   84.59   42.70
  -1 -12   4   19.00   33.50
   1 -12  -4  -39.10   23.50
  -1 -12   4    1.30   26.60
   1 -12  -4  -28.60   20.50
  -1  12   3  -20.50   16.40
   1  12  -3   -2.90   25.30
  -1  12   3   -5.80   24.70
  -1 -12   3   19.70   27.00
   1 -12  -3   13.60   26.20
  -1 -12   3  -11.20   30.20
   1 -12  -3   19.00   23.30
   1 -12  -3   11.90   43.00
  -1  12   2  -29.00   28.90
   1  12  -2   -2.90   22.50
   1  12  -2   27.90   35.10
  -1  12   2  -45.00   16.30
  -1 -12   2   29.70   31.20
  -1 -12   2  -18.20   28.70
   1 -12  -2  -19.30   31.70
  -1 -12   2    9.40   32.10
   1 -12  -2   10.10   32.30
   1 -12  -2  -26.80   28.40
  -1  12   1   -5.70   25.90
   1  12  -1  -46.60   24.90
   1  12  -1   36.40   25.20
  -1  12   1   12.40   19.90
  -1 -12   1   -2.30   25.50
   1 -12  -1    5.50   32.80
  -1 -12   1   15.30   38.90
   1 -12  -1   -8.60   27.40
   1 -12  -1  -17.60   25.00
  -1 -12   1   58.39   38.60
  -1  12   0  -45.10   22.50
   1  12   0   -1.60   27.50
  -1  12   0   43.70   34.10
   1  12   0   26.60   22.80
  -1 -12   0   11.30   26.70
   1 -12   0   16.30   28.30
  -1 -12   0   -4.40   21.60
   1 -12   0   23.10   28.60
   1 -12   0    3.80   34.40
   1  12   1   34.00   21.70
  -1  12  -1   14.10   29.60
   1  12   1   16.10   25.40
  -1  12  -1   -6.80   27.80
  -1 -12  -1   40.30   39.00
   1 -12   1   52.89   32.50
  -1 -12  -1  -31.50   23.30
  -1 -12  -1  -13.20   22.00
   1  12   2  199.68   38.10
   1  12   2  274.17   60.79
  -1  12  -2  274.97   66.89
  -1 -12  -2  122.39   56.49
   1 -12   2   77.99   46.70
   1 -12   2  166.18   47.80
  -1 -12  -2  190.78   53.39
   1  12   3  -11.00   12.90
  -1  12  -3   -5.50   32.70
  -1  12  -3  -46.70   28.50
   1  12   3   14.50   29.70
  -1 -12  -3   -3.30   26.80
   1 -12   3   77.89   38.00
  -1 -12  -3    2.40   29.00
  -1 -12  -3  -30.50   36.20
  -1  12  -4   12.00   33.60
   1  12   4  -11.10    8.30
  -1 -12  -4   -0.20   23.80
  -1 -12  -4  -46.10   37.30
  -1 -12  -4  -38.70   28.20
   1  12   5   47.50   32.50
  -1  12  -5   13.90   36.70
  -1 -12  -5  -92.79   34.70
   1  13  -1   15.90   39.80
  -1  13   1    3.50   35.20
  -1  13   1   25.80   28.90
   1  13  -1   49.00   33.40
  -1 -13   1   28.70   49.99
   1 -13  -1  -82.19   38.50
   1 -13  -1   49.20   32.30
  -1  13   0   89.49   42.30
  -1  13   0  -47.60   24.10
   1  13   0  -26.90   23.60
   1  13   0    5.50   34.10
  -1 -13   0   -7.80   28.90
   1 -13   0  -15.20   48.10
  -1 -13   0   25.70   30.80
   1 -13   0  -25.40   22.20
   1 -13   0  -21.70   28.60
  -1 -13   0   31.40   44.20
   1  13   1   38.40   32.90
   1  13   1    5.80   23.40
  -1  13  -1   25.40   31.90
  -1 -13  -1  -28.30   42.10
   2   0 -13  -29.40   15.80
  -2   0  13    1.70   19.50
   2   0 -13   14.70   17.60
   2   0 -13   17.50   17.80
  -2   0  12   11.30    4.00
  -2   0  12  -19.60   18.00
   2   0 -12   -2.70   14.80
   2   0 -12   14.20   16.60
   2   0 -12   11.50   17.10
  -2   0  11   -2.20    6.60
   2   0 -11   -1.60   13.70
  -2   0  11  -11.30   16.00
   2   0 -11   -9.90   13.70
  -2   0  11   -8.10    8.00
   2   0 -10   16.40   14.60
  -2   0  10   27.80    9.90
  -2   0  10   41.60   12.20
   2   0 -10   23.10   15.30
  -2   0  10   15.60   20.60
   2   0 -10   13.30   14.60
  -2   0   9    6.00   14.00
   2   0  -9   -4.60   11.20
  -2   0   9    1.90    7.50
   2   0  -9   -4.90   10.60
   2   0  -9    2.80   10.00
  -2   0   9   -8.40    6.80
   2   0  -8   37.20   14.90
   2   0  -8   14.50   10.90
  -2   0   8   13.70    8.20
   2   0  -8   11.00   10.40
  -2   0   8   32.70   19.60
  -2   0   7   -1.80    3.10
   2   0  -7    2.30    6.60
   2   0  -7   -8.60    4.90
   2   0  -7   -5.00    6.10
  -2   0   7   -0.70    6.50
   2   0  -6  857.11   60.89
  -2   0   6  800.02   54.79
   2   0  -6  809.22   56.99
  -2   0   6  746.83   73.29
  -2   0   5   11.20   11.70
   2   0  -5   -3.20    5.70
   2   0  -5   -1.90    5.80
  -2   0   5   -1.40    1.50
   2   0  -5    1.80    5.00
  -2   0   5    1.10    5.60
  -2   0   4   83.39   11.40
   2   0  -4   90.29   18.70
   2   0  -4   88.99   11.20
   2   0  -4   79.39   12.20
  -2   0   4   82.19   19.40
   2   0  -4   94.09   14.80
  -2   0   3    2.50    6.70
   2   0  -3   -1.40    4.20
   2   0  -3    1.40    3.50
  -2   0   3    1.90    4.00
  -2   0   3    1.20    1.90
   2   0  -3    5.10    5.10
   2   0  -3    0.30    4.10
   2   0  -2  262.17   18.10
  -2   0   2  209.28   17.20
  -2   0   2  319.27   27.60
   2   0  -2  251.67   17.90
   2   0  -2  295.47   26.40
  -2   0   1    4.90    4.70
  -2   0   1    1.00    2.70
  -2   0   1    2.90    4.10
   2   0  -1    1.20    3.90
  -2   0   1   -1.60    3.40
   2   0  -1   -1.60    3.50
   2   0  -1    2.80    4.70
   2   0  -1    0.30    2.50
  -2   0  -1    2.90    6.10
   2   0   1    5.30    7.00
  -2   0  -1   -1.00    8.40
   2   0   1   -0.80    4.90
   2   0   1    2.80    6.90
  -2   0  -1    3.60    6.20
   2   0   1   -1.60    5.10
  -2   0  -1    0.30    4.50
   2   0   2   44.60   15.10
  -2   0  -2   38.00   12.00
   2   0   2   26.50   12.10
  -2   0  -2   32.60   10.70
  -2   0  -2   21.10   12.90
   2   0   2   29.90   10.70
   2   0   2   48.20   13.10
  -2   0  -2   54.19   14.40
  -2   0  -3   -3.70    8.50
  -2   0  -3    1.80    9.30
   2   0   3   -1.90    6.10
   2   0   3   -4.10    9.20
  -2   0  -3    5.20   12.20
   2   0   3   -9.90    7.30
  -2   0  -3    7.40   10.00
   2   0   3    1.60   12.00
  -2   0  -4   57.69   16.40
   2   0   4   56.59   18.00
   2   0   4   57.19   15.80
  -2   0  -4   40.70   13.90
   2   0   4   51.59   12.80
  -2   0  -4   88.89   22.30
  -2   0  -4   71.29   18.10
   2   0   4   32.70   15.10
  -2   0  -5   -7.90    8.10
  -2   0  -5   -3.10    9.90
   2   0   5    8.40    8.40
   2   0   5    4.60   11.00
  -2   0  -5    6.10   13.50
   2   0   5    1.50   11.60
  -2   0  -5    8.80   14.30
  -2   0  -6  769.02   65.99
  -2   0  -6  795.62   68.49
  -2   0  -6  764.92   62.39
   2   0   6  723.63   60.69
  -2   0  -6  663.13   57.89
   2   0   6  788.82   69.09
   2   0   6  811.62   68.69
   2   0   6  645.24   59.69
   2   0   7   -7.40   10.30
  -2   0  -7    9.60   12.40
  -2   0  -7   -1.30    9.90
   2   0   7   18.60   15.40
   2   0   7   16.30   16.00
  -2   0  -7  -22.10   10.10
  -2   0  -7   11.00   14.30
   2   0   7   -0.80    9.50
  -2   0  -8  486.25   57.09
  -2   0  -8  576.84   62.19
  -2   0  -8  490.55   50.99
   2   0   8  497.45   59.49
   2   0   8  490.65   52.89
   2   0   8  544.15   53.49
   2   0   8  597.94   63.89
  -2   0  -8  508.95   52.99
  -2   0  -9  -18.40   12.20
   2   0   9   -7.90   12.20
  -2   0  -9   -9.20   14.10
  -2   0  -9   12.20   20.60
   2   0   9  -23.60   11.60
   2   0   9    7.10   14.40
   2   0   9  -18.30   19.40
  -2   0  -9  -13.30   13.70
   2   0  10  -20.50   14.20
   2   0  10   -4.70   14.20
   2   0  10   21.50   20.80
  -2   0 -10  -10.60   17.20
   2   0  10    1.00   13.60
  -2   0 -10   -4.90   16.40
  -2   0 -11  -26.60   16.80
  -2   0 -11  -22.40   14.30
   2   0  11   -7.80   21.70
   2   0  11   -2.30   16.20
   2   0  11  -16.50   14.30
   2   0  11   10.30   17.60
  -2   0 -11  -18.20   18.30
  -2   0 -11   -3.60   18.10
   2   0  12  -13.10   19.10
   2   0  12  -14.10   17.20
  -2   0 -12  -17.50   23.00
  -2   0 -12    7.70   17.60
   2   0  12   -7.50   15.90
  -2   0 -12  -31.00   23.10
  -2   0 -12   -3.30   22.90
   2   0  12  -27.30   24.20
   2   1 -13    0.90   18.40
   2   1 -13   24.00   20.80
   2   1 -13   39.30   22.60
  -2   1  13    0.00   24.60
  -2  -1  13   13.10   11.50
   2  -1 -13   23.10   24.80
  -2  -1  13   97.29   28.40
  -2  -1  13   11.10   21.60
   2  -1 -13   42.50   20.10
   2  -1 -13    1.60   14.30
   2   1 -12  -17.00   14.90
   2   1 -12   -4.10   17.00
  -2   1  12  -29.00   16.50
   2   1 -12   -0.70   15.40
  -2  -1  12  -10.70   15.20
   2  -1 -12  -24.20   11.50
   2  -1 -12   -7.10   13.60
   2  -1 -12   11.40   15.30
  -2  -1  12  -18.20    9.90
  -2  -1  12   -6.80   13.00
   2   1 -11   -8.20   15.30
  -2   1  11  -14.10   15.80
   2   1 -11   19.60   16.20
   2   1 -11  -12.00   13.60
   2  -1 -11  -23.10    9.70
   2  -1 -11   25.10   18.40
  -2  -1  11   10.40   16.60
  -2  -1  11   -2.90   12.80
   2  -1 -11   -2.50   12.20
   2   1 -10  167.68   30.50
  -2   1  10  102.89   31.20
   2   1 -10   76.09   20.60
   2   1 -10  141.69   29.40
   2  -1 -10  119.59   32.50
   2  -1 -10  130.99   21.60
   2  -1 -10  116.79   24.30
  -2  -1  10   93.89   31.60
  -2  -1  10   65.59   23.80
   2   1  -9    7.60   13.40
  -2   1   9   -9.70   12.90
   2   1  -9  -13.70    8.20
   2   1  -9    3.40   12.10
   2  -1  -9   -3.70    9.70
  -2  -1   9    3.70   15.60
   2  -1  -9   -3.80   10.00
   2  -1  -9   -9.90    7.50
  -2  -1   9    4.30   10.70
  -2   1   8   -7.70   10.20
  -2   1   8    1.60    3.10
   2   1  -8   -1.30    6.70
   2  -1  -8    1.00    7.60
   2  -1  -8   -5.70    6.40
   2  -1  -8   10.00   12.30
  -2  -1   8    0.40    7.70
  -2  -1   8    2.90   12.80
  -2  -1   8    3.90   11.50
   2   1  -7  289.57   33.60
   2   1  -7  261.87   26.70
  -2   1   7  209.48   14.80
  -2   1   7  189.58   14.20
   2   1  -7  232.08   27.20
   2  -1  -7  244.18   21.40
   2  -1  -7  284.37   26.40
  -2  -1   7  242.88   29.40
   2  -1  -7  194.78   34.90
  -2  -1   7  201.58   39.60
  -2  -1   7  225.98   28.50
  -2  -1   7  227.18   27.30
   2  -1  -7  308.37   35.00
   2   1  -6   76.19   14.20
   2   1  -6   96.39   20.60
   2   1  -6   90.19   21.30
  -2   1   6   64.19   20.00
   2  -1  -6   66.59   10.90
  -2  -1   6   85.29   18.30
   2  -1  -6   74.29   13.50
  -2  -1   6   85.19   17.00
  -2  -1   6   75.99   15.60
  -2  -1   6   60.29   22.20
   2  -1  -6   49.40   17.90
   2  -1  -6   88.49   21.10
   2   1  -5  712.33   54.89
   2   1  -5  791.22   48.40
  -2   1   5  791.82   65.39
  -2  -1   5  779.02   67.29
   2  -1  -5  700.63   56.69
  -2  -1   5  700.43   48.90
   2  -1  -5  662.93   44.90
   2  -1  -5  794.72   65.39
  -2  -1   5  650.03   52.69
  -2  -1   5  749.73   52.19
   2  -1  -5  728.73   43.10
   2   1  -4  113.29   20.40
   2   1  -4   71.19   10.20
  -2   1   4   59.49   15.20
   2   1  -4   68.59   15.90
   2  -1  -4   81.69   17.40
  -2  -1   4   75.89   18.80
   2  -1  -4   75.19    6.50
   2  -1  -4   51.69   15.60
  -2  -1   4   60.59   13.50
   2  -1  -4   63.09    7.30
  -2  -1   4   73.29   16.20
   2   1  -3  286.47   17.70
  -2   1   3  340.17   33.90
   2   1  -3  286.17   27.40
   2   1  -3  314.47   29.90
   2  -1  -3  299.17   31.30
  -2  -1   3  295.37   25.80
  -2  -1   3  276.87   26.80
   2   1  -2   23.10    9.20
  -2   1   2   29.00    4.20
  -2   1   2   21.10    8.00
   2   1  -2   22.50   10.30
  -2  -1   2   16.10    7.90
   2  -1  -2   18.00    7.00
   2  -1  -2   14.60    4.60
   2  -1  -2    3.50    5.80
  -2  -1   2   21.10    8.80
  -2   1   1  963.50   56.09
   2   1  -1  801.12   55.89
   2   1  -1  864.71   56.49
   2  -1  -1  931.51   53.79
  -2  -1   1  842.62   56.69
  -2  -1   1 1008.30   54.09
   2  -1  -1  952.40   55.89
   2   1   0   38.90   10.40
   2   1   0   29.70    9.30
   2   1   0   34.50    9.10
   2   1   0   28.10    7.00
  -2   1   0   32.50   10.70
  -2  -1   0   41.50   10.20
   2  -1   0   29.40    9.00
   2  -1   0   27.60    8.30
  -2  -1   0   32.10   10.50
  -2  -1   0   29.30    8.70
   2  -1   0   29.40    9.80
  -2   1  -1   14.10    9.00
   2   1   1   23.10    9.50
   2   1   1   15.60    9.20
  -2   1  -1   14.30    8.90
  -2   1  -1   17.20    8.80
  -2   1  -1   29.70   12.60
   2   1   1   21.50    6.00
   2   1   1   23.80   10.60
   2  -1   1   32.50   12.50
  -2  -1  -1   20.90    5.90
   2  -1   1   22.50    9.60
  -2  -1  -1   15.80    9.30
  -2  -1  -1   23.10   10.00
   2  -1   1    3.00    7.80
  -2  -1  -1   20.30    8.70
   2   1   2 7718.03  468.45
   2   1   2 8660.63  475.65
   2   1   2 8501.55  472.55
  -2   1  -2 9702.83  477.45
   2   1   2 8928.01  481.45
  -2   1  -2 9369.36  482.35
  -2   1  -2 8770.02  477.25
  -2   1  -2 8107.89  475.05
  -2  -1  -2 9530.35  482.45
  -2  -1  -2 9143.79  476.95
   2  -1   2 8757.92  476.45
  -2  -1  -2 9155.98  473.75
  -2  -1  -2 8255.77  468.25
   2  -1   2 8316.67  476.85
  -2  -1  -2 8579.84  470.25
   2  -1   2 9170.98  480.95
   2  -1   2 9634.84  479.35
   2   1   3   74.09   15.50
  -2   1  -3  100.69   20.40
   2   1   3   71.39   16.90
   2   1   3   70.39   12.60
   2   1   3   86.09   21.60
  -2   1  -3  106.39   21.70
  -2   1  -3   96.89   18.80
  -2   1  -3  117.99   24.70
  -2  -1  -3   66.09   12.30
   2  -1   3   86.79   20.50
   2  -1   3   74.69   17.30
  -2  -1  -3   81.89   18.50
  -2  -1  -3   71.99   15.60
  -2  -1  -3  100.39   21.40
  -2  -1  -3   59.59   12.80
   2  -1   3   94.69   19.50
   2   1   4 1440.26   95.99
   2   1   4 1549.05  105.39
  -2   1  -4 1588.34   98.19
   2   1   4 1508.35   96.49
  -2   1  -4 1565.24   99.29
  -2   1  -4 1594.74  105.39
   2   1   4 1478.45   94.09
  -2   1  -4 1370.06   98.39
   2  -1   4 1356.96   98.09
  -2  -1  -4 1366.16   90.89
  -2  -1  -4 1461.65   93.69
  -2  -1  -4 1555.54  104.59
  -2  -1  -4 1512.75   99.19
  -2  -1  -4 1529.25   97.09
   2  -1   4 1530.75  102.19
   2  -1   4 1571.84  100.09
   2   1   5    1.60    7.90
   2   1   5    3.30   12.30
   2   1   5   13.40   10.40
  -2   1  -5  -17.40    9.90
  -2   1  -5    6.10   10.90
  -2   1  -5   26.20   15.40
   2   1   5    6.40   10.90
  -2   1  -5   -3.40    9.50
  -2  -1  -5   19.80   10.90
   2  -1   5   11.50   11.00
   2  -1   5    3.20    9.80
   2  -1   5    8.00   14.40
  -2  -1  -5    1.50   10.00
  -2  -1  -5   10.60   12.30
  -2  -1  -5    4.50    8.90
  -2   1  -6  224.28   35.00
   2   1   6  173.78   29.30
   2   1   6  171.38   34.90
  -2   1  -6  246.28   37.70
   2   1   6  131.29   26.10
  -2   1  -6  206.98   33.50
  -2  -1  -6  243.48   30.20
  -2  -1  -6  221.18   38.40
  -2  -1  -6  219.28   27.60
   2  -1   6  226.58   34.60
  -2  -1  -6  205.08   34.80
   2  -1   6  176.88   32.70
   2  -1   6  184.88   35.40
   2  -1   6  168.88   31.30
  -2   1  -7  514.65   54.99
   2   1   7  632.44   60.09
   2   1   7  509.35   60.39
   2   1   7  519.45   49.50
   2   1   7  504.55   50.59
  -2   1  -7  485.75   63.19
  -2   1  -7  535.15   54.59
  -2   1  -7  636.84   64.49
   2  -1   7  572.94   55.29
  -2  -1  -7  500.15   48.70
   2  -1   7  671.03   63.89
  -2  -1  -7  573.14   50.59
  -2  -1  -7  515.45   55.79
   2  -1   7  526.85   57.09
   2   1   8   43.50   22.30
  -2   1  -8    9.90   20.40
   2   1   8   11.40   13.70
   2   1   8   23.90   13.90
  -2   1  -8   14.10   15.00
   2   1   8   -9.10   12.30
  -2   1  -8  -21.60   14.30
  -2  -1  -8   44.90   19.00
   2  -1   8   26.80   17.70
  -2  -1  -8   19.30   12.90
   2  -1   8    7.90   14.20
   2  -1   8   32.10   19.30
  -2  -1  -8   53.89   22.20
  -2  -1  -8   -6.00   14.80
   2  -1   8   11.70   15.70
   2   1   9   40.10   15.30
  -2   1  -9   51.19   25.20
  -2   1  -9   15.40   24.20
   2   1   9   12.50   17.70
  -2   1  -9   -8.30   13.60
  -2   1  -9  -11.70   16.90
   2   1   9   22.40   12.90
   2   1   9   16.60   14.70
   2  -1   9    7.80   18.30
  -2  -1  -9   60.49   25.90
   2  -1   9    6.40   16.30
   2  -1   9   14.20   17.40
   2  -1   9   19.10   14.30
  -2  -1  -9   49.60   19.30
  -2  -1  -9   14.60   14.20
  -2  -1  -9    8.30   15.00
   2   1  10  -20.40   13.20
   2   1  10   10.50   13.50
   2   1  10    3.00   10.40
  -2   1 -10  -20.60   13.20
  -2   1 -10   41.00   25.40
   2   1  10   -4.60   14.20
  -2   1 -10    9.90   15.60
  -2   1 -10   12.00   17.60
  -2  -1 -10   -8.80   17.60
   2  -1  10   -5.70   16.70
   2  -1  10  -23.00   14.40
  -2  -1 -10    9.00   17.20
   2  -1  10    9.70   18.40
  -2  -1 -10    1.30   16.90
   2  -1  10    2.60   16.80
  -2   1 -11  -32.80   15.90
  -2   1 -11  -24.20   17.80
  -2   1 -11  -15.00   21.90
   2   1  11   -8.60   15.30
  -2   1 -11  -38.80   19.90
   2   1  11  -10.40   24.70
   2   1  11   -3.60   13.10
   2   1  11   -1.80   14.20
   2  -1  11    4.50   21.60
   2  -1  11  -24.20   19.70
  -2  -1 -11  -25.30   18.60
  -2  -1 -11   12.10   19.10
   2  -1  11   -1.70   14.80
  -2  -1 -11    8.20   19.80
   2  -1  11   -1.70   16.80
  -2  -1 -11   -3.60   14.50
   2   1  12   24.10   22.80
  -2   1 -12   16.10   24.90
   2   1  12   -0.60   23.80
  -2   1 -12   -2.30   26.30
  -2   1 -12   16.40   23.80
   2   1  12   19.00   15.40
  -2  -1 -12   61.99   26.30
   2  -1  12    2.00   23.90
  -2  -1 -12  -38.10   21.70
   2  -1  12   35.80   24.40
  -2  -1 -12    6.50   22.70
   2  -1  12  -55.79   23.30
  -2  -1 -12    2.10   18.40
   2   2 -13  -29.80   19.40
   2   2 -13   62.89   28.70
   2   2 -13  -13.40   13.60
  -2  -2  13    3.00   15.70
   2  -2 -13   21.70   26.20
   2  -2 -13   -3.60   16.30
   2  -2 -13   25.20   14.80
   2  -2 -13    9.30   13.20
  -2   2  12   18.10   19.60
   2   2 -12  -18.10   13.80
   2   2 -12    6.60   19.60
   2   2 -12   76.69   28.50
  -2  -2  12   19.60   29.10
  -2  -2  12   16.50   19.20
   2  -2 -12   36.20   21.50
   2  -2 -12    1.40   10.10
   2  -2 -12   12.00   14.80
  -2   2  11    3.50   15.90
   2   2 -11   43.60   18.80
   2   2 -11  -16.60   12.90
   2   2 -11  -15.10   10.60
   2  -2 -11  -12.90    8.80
   2  -2 -11    1.10   14.60
  -2  -2  11    7.70   19.70
  -2  -2  11    4.70   16.00
   2  -2 -11    1.30   10.90
  -2  -2  11  -21.30   15.50
  -2   2  10   12.40   16.30
   2   2 -10   22.80   17.10
   2   2 -10    3.90   14.00
   2   2 -10    1.90   11.90
   2  -2 -10   10.40   12.80
   2  -2 -10  -10.20    7.80
   2  -2 -10    3.70   14.80
  -2  -2  10   25.30   14.10
  -2  -2  10   12.20   15.90
  -2  -2  10   18.00   18.20
   2   2  -9   16.80   10.00
  -2   2   9    3.60   14.10
   2   2  -9   -1.40   13.60
  -2  -2   9    1.30   15.50
   2  -2  -9   -7.60   11.30
  -2  -2   9   26.80   14.60
   2  -2  -9   13.00   17.50
  -2  -2   9   11.00   14.20
   2  -2  -9    9.70    8.00
   2  -2  -9   -9.00    8.80
  -2   2   8    7.20   10.60
   2   2  -8    3.10   11.20
   2   2  -8   54.99   14.00
   2   2  -8   13.00   14.10
   2  -2  -8   19.10    9.00
  -2  -2   8   18.10   14.30
  -2  -2   8   16.80   12.30
   2  -2  -8    5.00    9.50
   2  -2  -8    3.40   13.10
  -2  -2   8   13.40   16.50
   2  -2  -8    7.40    6.80
  -2  -2   8   21.50   13.90
   2   2  -7  305.87   27.90
   2   2  -7  340.87   40.80
   2   2  -7  335.67   36.40
  -2   2   7  239.68   42.60
   2  -2  -7  384.26   43.60
  -2  -2   7  360.56   39.90
   2  -2  -7  344.07   29.10
   2  -2  -7  269.07   23.70
  -2  -2   7  418.66   54.09
  -2  -2   7  349.07   38.30
  -2  -2   7  311.87   30.80
   2  -2  -7  369.66   48.30
   2   2  -6 1292.67   80.79
   2   2  -6 1372.56   93.49
  -2   2   6 1522.25  107.09
   2   2  -6 1463.95   99.29
  -2  -2   6 1492.25  110.09
   2  -2  -6 1385.26  106.39
   2  -2  -6 1333.57   81.09
  -2  -2   6 1351.96   83.99
  -2  -2   6 1420.06   97.49
   2  -2  -6 1282.57   78.39
  -2  -2   6 1411.46   94.09
   2  -2  -6 1497.15  103.09
   2   2  -5  259.47   37.90
   2   2  -5  261.07   29.80
  -2  -2   5  248.88   32.10
   2  -2  -5  265.87   36.00
   2  -2  -5  208.08   17.40
  -2  -2   5  219.08   29.40
   2  -2  -5  244.28   31.90
   2  -2  -5  242.88   18.90
  -2  -2   5  259.07   20.30
   2   2  -4 3910.91  218.48
   2   2  -4 3586.24  213.88
   2  -2  -4 3658.53  219.88
   2  -2  -4 3669.73  207.28
  -2  -2   4 4211.28  216.88
  -2  -2   4 3797.92  218.38
   2  -2  -4 3590.24  201.18
   2  -2  -4 3513.15  201.28
   2  -2  -4 3957.50  224.68
   2   2  -3  528.35   46.50
   2   2  -3  616.54   50.39
  -2   2   3  626.04   37.20
   2  -2  -3  586.44   38.30
   2  -2  -3  594.44   39.50
   2  -2  -3  699.33   42.10
  -2  -2   3  628.24   48.30
  -2  -2   3  721.33   59.99
  -2   2   2 1782.32   98.19
   2   2  -2 1795.92  108.39
   2   2  -2 1577.34  104.49
  -2   2   2 1932.71  100.29
   2  -2  -2 1605.34   99.89
  -2  -2   2 1599.44   96.49
   2  -2  -2 1722.43   98.79
  -2  -2   2 1862.51  108.59
  -2  -2   2 1678.53  105.59
  -2   2   1   19.00    8.20
   2   2  -1    4.20    7.30
   2   2  -1    8.00   10.40
   2   2  -1   21.60   14.40
  -2   2   1   28.40    8.90
  -2   2   1   19.50    9.60
   2  -2  -1   17.50    8.90
   2  -2  -1   17.90   10.00
  -2  -2   1    9.40   10.90
  -2  -2   1    1.30   11.30
   2  -2  -1   16.60    8.00
  -2  -2   1   17.80    8.00
  -2   2   0  647.44   45.50
   2   2   0  566.14   46.10
  -2   2   0  593.74   48.10
   2   2   0  626.64   46.40
   2   2   0  581.04   45.70
  -2   2   0  639.64   44.30
  -2  -2   0  624.44   47.00
  -2  -2   0  584.94   45.40
  -2  -2   0  679.13   47.20
   2  -2   0  684.03   49.80
   2  -2   0  627.34   46.10
   2  -2   0  572.94   43.90
   2   2   1 8996.90  481.45
   2   2   1 8895.41  496.25
   2   2   1 9276.07  489.85
  -2   2  -1 9372.66  497.75
  -2   2  -1 9418.26  493.15
  -2   2  -1 8502.75  491.35
   2   2   1 9300.47  491.85
  -2  -2  -1 9199.08  489.85
   2  -2   1 9280.47  493.55
   2  -2   1 8901.61  496.65
   2  -2   1 8228.18  491.55
  -2  -2  -1 9333.27  491.85
  -2  -2  -1 9793.02  498.15
  -2   2  -2 1669.13  110.89
   2   2   2 1907.51  111.09
  -2   2  -2 1771.92  116.89
   2   2   2 1855.51  107.29
   2  -2   2 1944.61  110.09
  -2  -2  -2 1759.22  109.29
  -2  -2  -2 1610.24  114.29
   2  -2   2 1841.92  112.89
  -2  -2  -2 1673.83   98.29
   2  -2   2 1731.63  113.29
  -2  -2  -2 1804.02  106.79
   2   2   3   59.69   20.40
  -2   2  -3   74.19   19.00
   2   2   3   92.99   17.50
  -2   2  -3   94.29   24.30
   2   2   3   96.79   19.60
  -2  -2  -3   74.49   17.20
   2  -2   3   89.99   20.30
  -2  -2  -3   68.69    9.70
  -2  -2  -3   61.29   15.30
  -2  -2  -3   54.29   12.40
   2  -2   3   63.39   17.20
   2  -2   3   79.09   21.60
  -2  -2  -3   86.09   21.20
  -2   2  -4   79.29   23.10
  -2   2  -4   49.20   16.30
   2   2   4   49.80   19.60
   2   2   4   56.79   16.60
  -2   2  -4   74.99   24.80
   2   2   4   61.59   15.90
  -2   2  -4   68.39   20.20
   2  -2   4   46.80   19.70
  -2  -2  -4   73.39   17.80
  -2  -2  -4   80.39   21.60
   2  -2   4   57.99   17.50
  -2  -2  -4   69.19   22.70
  -2  -2  -4   59.89   10.70
   2  -2   4   78.59   21.30
  -2  -2  -4   47.40   12.30
   2   2   5  163.38   24.80
  -2   2  -5  213.98   38.50
  -2   2  -5  167.68   29.30
  -2   2  -5  169.58   34.70
  -2   2  -5  150.48   29.40
   2   2   5  126.69   22.80
   2   2   5  121.89   30.50
  -2  -2  -5  167.18   19.70
   2  -2   5  173.18   32.50
   2  -2   5  138.29   27.00
  -2  -2  -5  115.39   22.30
   2  -2   5  122.49   27.70
  -2  -2  -5  172.98   30.10
  -2  -2  -5  183.88   35.60
  -2  -2  -5  134.39   22.50
  -2   2  -6    9.80   12.70
   2   2   6   13.20   11.20
  -2   2  -6   -1.20   14.40
   2   2   6    0.80   12.10
   2   2   6   -0.10    8.50
  -2   2  -6    0.60   11.70
  -2   2  -6   11.50   13.40
   2  -2   6   -3.20    9.30
  -2  -2  -6   -4.70    9.90
   2  -2   6   -6.20    7.60
   2  -2   6  -16.00   10.00
  -2  -2  -6   15.30   13.70
  -2  -2  -6    2.30    6.50
  -2  -2  -6    5.40    8.50
  -2  -2  -6   16.90   13.10
   2   2   7  213.88   30.50
  -2   2  -7  167.28   32.30
  -2   2  -7  207.88   37.40
   2   2   7  141.69   27.50
  -2   2  -7  210.98   43.80
   2   2   7  151.88   45.70
   2   2   7  156.88   27.80
  -2  -2  -7  198.68   26.50
   2  -2   7  125.39   28.70
  -2  -2  -7  218.88   37.50
  -2  -2  -7  217.88   31.00
   2  -2   7  129.59   29.90
   2  -2   7  148.99   33.90
  -2  -2  -7  229.68   43.30
   2   2   8  493.25   68.39
  -2   2  -8  487.55   55.79
  -2   2  -8  576.24   68.89
   2   2   8  580.14   69.09
  -2   2  -8  544.25   60.79
  -2   2  -8  514.45   55.79
   2  -2   8  432.46   58.19
  -2  -2  -8  558.74   48.60
   2  -2   8  628.24   61.39
  -2  -2  -8  672.43   68.69
  -2  -2  -8  557.04   51.69
   2  -2   8  483.85   62.89
  -2  -2  -8  580.84   59.69
   2  -2   8  500.65   58.39
   2   2   9    3.60   13.60
  -2   2  -9   26.60   16.90
   2   2   9   14.10   12.10
  -2   2  -9   27.30   19.40
  -2   2  -9    6.70   20.90
   2   2   9   19.80   19.10
  -2   2  -9    6.70   19.50
  -2  -2  -9   24.20   19.90
   2  -2   9   12.20   14.10
  -2  -2  -9   24.20   24.00
  -2  -2  -9    3.40   13.40
   2  -2   9    1.90   15.60
  -2  -2  -9   -7.80    9.80
   2  -2   9   17.30   18.90
   2  -2   9   -0.30   16.40
  -2   2 -10   33.70   20.00
  -2   2 -10    5.90   22.90
   2   2  10   -5.00   20.70
  -2   2 -10   23.20   26.20
   2   2  10    9.20   14.10
   2   2  10   23.60   13.90
  -2   2 -10    5.80   20.50
   2  -2  10   -9.90   20.40
  -2  -2 -10   35.90   15.50
   2  -2  10    2.90   16.20
  -2  -2 -10    8.80   16.00
   2  -2  10    4.20   19.70
  -2  -2 -10    9.50   21.20
  -2  -2 -10   24.10   18.30
   2  -2  10   18.70   19.90
  -2   2 -11   14.10   18.10
   2   2  11   14.30   13.60
  -2   2 -11   46.70   27.50
  -2   2 -11  -21.00   14.90
  -2   2 -11   27.70   22.40
   2   2  11   -7.80   23.10
  -2  -2 -11   42.40   20.60
  -2  -2 -11  -35.60   17.60
   2  -2  11   25.00   22.90
   2  -2  11   -8.20   17.00
  -2  -2 -11   36.50   22.70
   2  -2  11   10.50   22.70
  -2  -2 -11    2.20   21.60
   2  -2  11   18.10   20.10
   2   2  12   -7.10   19.30
  -2   2 -12   11.40   24.80
  -2   2 -12  -36.30   20.90
  -2   2 -12  -17.60   22.30
   2   2  12  -57.19   23.60
  -2   2 -12  -44.80   25.50
   2  -2  12  -27.10   21.90
  -2  -2 -12   20.10   17.70
   2  -2  12  -20.60   21.80
   2  -2  12   20.90   23.00
  -2  -2 -12    1.60   19.60
  -2  -2 -12  -38.10   22.60
  -2  -2 -12  -34.40   19.60
   2  -2  12   19.80   22.20
   2   3 -13   69.49   32.30
   2   3 -13   67.09   32.60
   2  -3 -13   50.69   24.00
   2  -3 -13   84.39   19.70
  -2  -3  13   40.80   35.70
  -2  -3  13   86.69   32.10
   2  -3 -13   35.20   12.50
   2  -3 -13   55.09   22.00
   2   3 -12   35.10   24.50
   2   3 -12   -6.10   20.30
   2  -3 -12    0.20    9.80
  -2  -3  12   25.20   24.90
   2  -3 -12    5.00   12.30
   2  -3 -12  -34.30   14.00
  -2  -3  12  -53.49   19.20
  -2  -3  12   28.00   20.00
   2   3 -11   -6.50   14.70
   2   3 -11  -16.50   16.90
   2  -3 -11    2.80    8.40
   2  -3 -11  -20.60   13.10
  -2  -3  11   -8.00   18.10
   2  -3 -11   13.90   10.70
  -2  -3  11   37.40   18.80
  -2  -3  11   -7.10   19.70
   2  -3 -11   22.50   18.40
   2   3 -10   13.10   18.60
   2  -3 -10   -1.90   12.90
  -2  -3  10    5.30   12.10
  -2  -3  10   18.20   15.60
  -2  -3  10    0.80   18.80
   2  -3 -10  -15.90   12.00
   2  -3 -10   -9.80    7.70
   2   3  -9  219.28   44.10
   2  -3  -9  229.78   28.30
  -2  -3   9  221.98   46.70
   2  -3  -9  268.17   49.50
  -2  -3   9  185.68   37.70
   2  -3  -9  124.59   34.80
   2  -3  -9  199.68   21.60
  -2  -3   9  280.97   43.40
  -2  -3   9  229.08   27.80
   2   3  -8   71.19   27.90
   2   3  -8   59.69   22.10
   2  -3  -8   67.39   12.80
   2  -3  -8   94.29   30.50
   2  -3  -8   88.59   16.60
  -2  -3   8   85.29   16.60
  -2  -3   8   53.19   22.30
   2  -3  -8   51.79   20.30
  -2  -3   8   73.99   26.80
  -2  -3   8   66.79   23.50
   2   3  -7   19.30   18.90
   2   3  -7   15.60   12.30
   2  -3  -7   11.60    8.60
  -2  -3   7   45.50   20.80
   2  -3  -7   20.70   12.50
   2  -3  -7    8.70    6.60
  -2  -3   7   13.60    7.80
   2  -3  -7    6.00   13.70
   2  -3  -7   27.70    9.90
  -2  -3   7   11.20   12.30
   2   3  -6  137.39   29.00
   2   3  -6  145.29   33.70
   2  -3  -6  163.28   31.30
   2  -3  -6  177.28   20.90
  -2  -3   6  138.79   30.90
   2  -3  -6  132.69   16.50
  -2  -3   6  184.68   31.70
   2  -3  -6  170.28   18.90
   2  -3  -6  235.88   41.90
  -2  -3   6  174.08   17.80
  -2   3   5  189.48   14.40
   2   3  -5  259.87   39.90
  -2   3   5  213.08   15.70
   2   3  -5  163.28   30.40
  -2  -3   5  245.08   37.20
  -2  -3   5  180.58   16.70
   2  -3  -5  182.28   19.60
  -2  -3   5  204.28   35.50
   2  -3  -5  176.48   19.70
   2  -3  -5  200.98   38.10
   2  -3  -5  149.99   29.90
   2  -3  -5  156.98   18.40
   2   3  -4  169.98   32.50
   2   3  -4  235.28   33.80
  -2   3   4  161.48   16.20
  -2  -3   4  132.09   26.60
  -2  -3   4  178.28   33.00
   2  -3  -4  137.59   16.80
   2  -3  -4  157.18   17.00
   2  -3  -4  140.39   18.00
  -2  -3   4  186.48   15.80
   2  -3  -4  137.29   26.50
  -2   3   3   13.00    7.10
  -2   3   3    6.90    6.30
  -2   3   3    1.50    8.00
   2   3  -3    9.30   13.60
   2   3  -3   15.60   12.10
  -2  -3   3   16.60   12.80
   2  -3  -3   20.60    9.10
   2  -3  -3    6.90    5.80
   2  -3  -3   22.60    9.40
  -2  -3   3    7.30    9.90
   2   3  -2  229.38   28.90
  -2   3   2  245.38   25.40
  -2   3   2  211.58   22.80
   2   3  -2  235.68   36.00
  -2   3   2  247.78   22.00
   2  -3  -2  210.48   20.70
  -2  -3   2  186.58   22.10
  -2  -3   2  234.18   33.80
  -2  -3   2  240.08   34.60
   2  -3  -2  192.38   24.70
   2  -3  -2  208.08   23.00
  -2   3   1   25.10    9.70
  -2   3   1   28.70   11.30
  -2   3   1   23.60   12.70
   2   3  -1   22.30   12.50
   2   3  -1   22.70   12.70
   2  -3  -1   32.90   13.60
  -2  -3   1   39.70   14.90
  -2  -3   1   27.80   14.90
   2  -3  -1   20.30    9.20
   2  -3  -1   29.80   12.60
  -2  -3   1   39.70   13.90
  -2   3   0  453.65   44.20
  -2   3   0  430.46   42.80
  -2   3   0  435.16   36.90
   2   3   0  435.66   40.80
   2   3   0  377.46   38.90
   2   3   0  393.36   39.60
   2  -3   0  445.36   37.70
  -2  -3   0  398.56   39.20
   2  -3   0  458.05   40.20
  -2  -3   0  404.86   40.00
  -2  -3   0  397.86   39.00
   2  -3   0  427.96   42.60
   2   3   1 5016.40  294.07
   2   3   1 4736.53  276.77
  -2   3  -1 4735.13  301.57
  -2   3  -1 5189.48  285.37
  -2   3  -1 4667.73  285.87
   2   3   1 5393.46  278.07
   2  -3   1 4753.32  279.27
  -2  -3  -1 4957.10  277.07
   2  -3   1 4868.51  285.07
  -2  -3  -1 4947.21  277.37
   2  -3   1 4872.01  279.37
  -2  -3  -1 5054.99  283.57
  -2   3  -2   10.40   14.20
   2   3   2   10.70   11.30
  -2   3  -2   19.30   12.30
   2   3   2   15.10    3.70
   2   3   2    3.80   10.10
  -2   3  -2   18.60   12.90
   2   3   2   32.70   15.10
   2  -3   2   21.00   13.00
  -2  -3  -2   24.80   12.80
  -2  -3  -2   28.00   13.20
  -2  -3  -2   32.70   16.50
   2  -3   2   20.50   16.20
  -2   3  -3  851.01   66.19
  -2   3  -3  841.62   72.19
  -2   3  -3  763.82   65.39
   2   3   3  794.62   60.59
   2   3   3  807.52   70.79
   2   3   3  770.82   58.29
   2  -3   3  705.63   66.39
   2  -3   3  789.72   70.09
   2  -3   3  884.11   68.69
  -2  -3  -3  788.22   69.69
  -2  -3  -3  909.61   63.39
  -2  -3  -3  737.73   58.19
  -2   3  -4    8.90   14.00
   2  -3   4   10.30   13.40
   2   3   5  546.35   46.50
  -2   3  -5  678.43   79.29
  -2   3  -5  597.24   59.19
   2   3   5  543.45   62.09
   2   3   5  572.24   49.60
  -2  -3  -5  574.24   53.49
   2  -3   5  619.54   53.59
   2  -3   5  641.74   59.09
  -2  -3  -5  611.24   53.49
  -2  -3  -5  620.44   63.69
  -2  -3  -5  524.25   47.20
   2  -3   5  623.94   61.89
  -2  -3  -5  500.25   36.20
   2   3   6  142.09   25.00
   2   3   6  128.69   33.60
  -2   3  -6  199.98   42.10
   2   3   6  119.89   23.40
  -2   3  -6  144.69   32.40
  -2  -3  -6  149.79   17.80
  -2  -3  -6  167.48   27.60
  -2  -3  -6  179.78   40.20
   2  -3   6  121.39   31.20
   2  -3   6  157.58   30.50
   2  -3   6  111.39   32.40
  -2  -3  -6  199.78   49.10
  -2  -3  -6   97.99   22.30
  -2   3  -7   64.59   22.00
  -2   3  -7   38.20   22.40
  -2   3  -7   69.49   29.80
   2   3   7   37.50   21.00
   2   3   7   23.20   12.60
   2   3   7   47.30   16.90
   2  -3   7   31.40   18.40
  -2  -3  -7   24.60   20.60
   2  -3   7   40.80   21.20
  -2  -3  -7   30.40   15.10
   2  -3   7   37.70   18.20
  -2  -3  -7   33.10   16.80
  -2  -3  -7   30.50   15.00
  -2  -3  -7   53.29   12.20
  -2   3  -8  173.88   36.60
   2   3   8  131.39   38.20
   2   3   8  149.69   27.20
  -2   3  -8  148.49   33.60
   2   3   8   96.89   20.90
  -2   3  -8  159.18   45.90
   2  -3   8   78.59   28.20
  -2  -3  -8  121.29   29.60
  -2  -3  -8  141.69   35.60
   2  -3   8  145.39   33.60
   2  -3   8  162.38   33.70
  -2  -3  -8   71.89   22.20
  -2  -3  -8  122.79   24.60
  -2   3  -9   -1.60   16.20
   2   3   9  -10.30   17.20
  -2   3  -9   15.50   18.80
   2   3   9    3.00   11.60
  -2   3  -9    1.50   16.70
  -2  -3  -9   -5.80    7.40
   2  -3   9  -10.80   11.90
   2  -3   9  -11.90   22.70
   2  -3   9   17.70   14.40
  -2  -3  -9  -17.00   12.60
   2  -3   9  -12.30   13.20
  -2  -3  -9   -2.20   15.80
  -2  -3  -9    1.90   17.60
  -2   3 -10  -39.90   13.70
   2   3  10   20.70   22.50
  -2   3 -10   40.90   28.60
   2   3  10    3.70   12.10
  -2   3 -10    5.90   17.70
   2  -3  10    2.60   25.60
  -2  -3 -10    5.70   14.70
   2  -3  10    1.20   23.60
  -2  -3 -10   25.60   11.90
  -2  -3 -10   36.10   24.70
   2  -3  10    0.00   12.90
   2  -3  10  -17.10   15.00
  -2  -3 -10    1.90   18.30
   2   3  11   23.90   27.00
  -2   3 -11   -3.00   23.20
   2   3  11   32.90   16.60
  -2   3 -11  -23.80   26.50
  -2  -3 -11    1.00   17.30
   2  -3  11   21.60   23.20
   2  -3  11    9.50   19.00
  -2  -3 -11   14.00   21.20
  -2  -3 -11  -23.10   10.40
  -2  -3 -11    1.00   24.90
   2  -3  11  -22.40   16.60
  -2   3 -12   32.10   31.10
   2   3  12    3.80   15.20
  -2   3 -12    3.70   26.80
   2   3  12    9.90   18.80
   2  -3  12   10.20   19.70
   2  -3  12  -20.40   26.90
   2  -3  12  -46.90   28.70
  -2  -3 -12   -1.50   22.90
  -2  -3 -12   13.40   19.80
  -2  -3 -12   -6.90   13.60
  -2  -3 -12  -14.10   25.80
   2  -3  12    4.40   25.70
   2   4 -13   29.70   26.90
   2   4 -13    8.40   25.50
   2  -4 -13   -8.10   23.70
  -2  -4  13   37.80   36.80
   2  -4 -13   -4.00    8.10
   2  -4 -13    9.90   10.20
   2   4 -12   -4.50   20.10
   2   4 -12   47.20   22.10
   2  -4 -12    5.00    8.50
  -2  -4  12    4.20   19.60
   2  -4 -12   -4.30   10.10
  -2  -4  12  -32.30   23.00
   2  -4 -12   -9.70   22.10
   2  -4 -12  -16.80   11.10
   2  -4 -12  -15.80   11.00
   2   4 -11   15.50   25.40
  -2  -4  11   29.90   19.10
  -2  -4  11  -24.70   17.80
   2  -4 -11   25.00   20.60
   2  -4 -11  -20.80    7.10
   2  -4 -11    7.20   11.40
  -2  -4  11   -7.60   19.70
   2  -4 -11  -13.60    7.80
   2  -4 -11    0.30   17.20
   2   4 -10    7.30   17.60
   2   4 -10    5.70   21.20
  -2  -4  10  -25.80   14.00
   2  -4 -10  -19.10    9.70
   2  -4 -10   -9.10   17.80
  -2  -4  10  -12.20   17.60
   2  -4 -10   -3.50    8.70
   2  -4 -10   -7.70    7.90
  -2  -4  10   -9.50    7.70
  -2  -4  10   26.70   19.00
   2  -4 -10  -12.60   13.90
   2   4  -9  -10.60   14.70
   2   4  -9   -4.50   15.90
  -2  -4   9   37.50   21.10
   2  -4  -9   26.60   20.00
   2  -4  -9   -0.80   18.00
   2  -4  -9    5.20   17.30
  -2  -4   9    5.70    8.30
  -2  -4   9  -25.90   14.80
   2  -4  -9   10.60    9.60
   2  -4  -9   -5.10    8.50
   2   4  -8   39.90   22.30
   2   4  -8   27.00   15.50
  -2  -4   8   37.80   18.40
   2  -4  -8   13.50    8.20
  -2  -4   8   11.60    8.50
  -2  -4   8   22.80   17.30
   2  -4  -8   12.50    9.30
   2  -4  -8   29.90   20.70
   2  -4  -8   51.69   14.20
   2  -4  -8   12.00   19.10
   2   4  -7   25.90   16.50
   2   4  -7   42.80   22.30
   2  -4  -7   32.70   16.90
   2  -4  -7   37.20   11.30
   2  -4  -7   21.20    9.70
  -2  -4   7   32.80   17.50
  -2  -4   7   89.49   26.80
   2  -4  -7   18.40    8.50
   2  -4  -7   31.90   22.70
  -2  -4   7   35.10   10.20
  -2   4   6  511.45   35.70
   2   4  -6  468.55   51.59
  -2   4   6  535.45   37.30
   2   4  -6  580.44   60.39
  -2  -4   6  686.23   60.39
   2  -4  -6  494.55   38.10
  -2  -4   6  637.64   71.09
   2  -4  -6  490.75   41.10
   2  -4  -6  567.44   63.09
   2  -4  -6  656.03   67.29
  -2  -4   6  556.34   39.10
   2  -4  -6  564.24   42.60
   2   4  -5  203.18   36.30
  -2   4   5  140.89   17.40
   2   4  -5  101.69   31.70
   2  -4  -5  169.98   37.40
   2  -4  -5  126.89   27.70
   2  -4  -5  145.89   22.80
   2  -4  -5  125.19   19.50
   2  -4  -5  131.09   16.30
  -2  -4   5  170.58   32.70
  -2  -4   5  154.98   33.90
   2   4  -4   19.90   14.20
  -2   4   4    8.00    7.10
   2   4  -4   29.30   14.70
  -2   4   4   17.20    8.60
   2  -4  -4   -0.90    5.50
   2  -4  -4   -4.20    9.60
  -2  -4   4   -5.90    9.30
  -2  -4   4   -0.70   12.00
   2  -4  -4    4.20    6.60
  -2   4   3  773.82   55.99
   2   4  -3  713.73   66.09
   2   4  -3  797.02   65.49
  -2   4   3  847.62   52.29
  -2   4   3  763.52   55.79
  -2  -4   3  748.03   68.19
   2  -4  -3  756.32   58.89
   2  -4  -3  718.73   55.79
  -2  -4   3  686.13   63.49
   2  -4  -3  761.92   51.39
  -2   4   2 1342.47   73.79
   2   4  -2 1057.99   86.09
  -2   4   2 1102.49   77.99
  -2   4   2 1205.58   80.79
   2   4  -2 1156.08   85.49
   2  -4  -2 1144.09   82.59
   2  -4  -2 1114.29   78.59
  -2  -4   2 1164.38   86.49
  -2  -4   2 1036.40   86.29
   2  -4  -2 1139.39   73.89
  -2   4   1  630.24   55.09
   2   4  -1  633.74   55.89
  -2   4   1  744.23   49.50
  -2   4   1  658.53   52.99
   2   4  -1  663.83   58.39
  -2  -4   1  569.14   52.29
  -2  -4   1  699.33   59.39
  -2  -4   1  686.73   57.59
   2  -4  -1  578.84   54.89
   2  -4  -1  626.64   52.89
   2  -4  -1  586.54   48.40
  -2   4   0  241.38   29.10
   2   4   0  243.78   32.50
   2   4   0  298.17   34.50
  -2   4   0  260.87   31.70
  -2   4   0  311.67   38.00
   2  -4   0  198.98   28.70
  -2  -4   0  276.27   35.60
  -2  -4   0  309.77   35.50
   2  -4   0  244.98   32.20
  -2  -4   0  214.48   33.70
   2  -4   0  285.17   41.60
  -2   4  -1   81.19   23.90
  -2   4  -1   83.19   20.70
   2   4   1   61.99   17.80
   2   4   1   77.09   20.60
  -2   4  -1   44.10   16.40
   2  -4   1   83.39   21.90
  -2  -4  -1   80.19   21.80
   2  -4   1   65.39   19.20
  -2  -4  -1   56.59   20.20
   2  -4   1   75.69   25.40
  -2  -4  -1  100.59   24.10
  -2   4  -2  475.35   52.39
  -2   4  -2  464.15   47.80
   2   4   2  393.26   48.40
   2   4   2  493.15   44.50
  -2   4  -2  418.26   46.30
   2   4   2  474.45   45.00
  -2  -4  -2  434.66   44.10
   2  -4   2  424.46   47.80
  -2  -4  -2  454.45   44.90
   2  -4   2  463.55   51.99
  -2  -4  -2  522.45   53.39
   2   4   3   75.69   19.90
  -2   4  -3   58.79   19.70
  -2   4  -3   41.40   21.60
   2   4   3   97.89   22.60
   2   4   3   42.60   19.70
  -2   4  -3   47.60   17.80
   2  -4   3   38.60   21.60
   2  -4   3   96.49   24.50
  -2  -4  -3   93.79   22.00
  -2  -4  -3   78.09   20.00
  -2  -4  -3   64.79   22.90
  -2   4  -4   86.29   25.20
   2   4   4   90.79   28.70
  -2   4  -4  158.98   32.90
   2   4   4  103.79   23.20
  -2   4  -4  125.69   34.20
   2   4   4  105.29   21.70
   2  -4   4  122.99   29.90
  -2  -4  -4  123.79   26.60
  -2  -4  -4  139.29   35.30
   2  -4   4  159.38   29.10
   2  -4   4   98.19   29.00
  -2  -4  -4  108.39   23.20
   2   4   5   55.79   16.70
   2   4   5   54.69   17.00
  -2   4  -5   40.00   19.60
  -2   4  -5   31.00   21.90
   2   4   5   41.00   25.10
   2  -4   5   38.20   31.80
   2  -4   5   41.90   17.00
   2  -4   5   35.10   18.20
  -2  -4  -5   43.10   15.60
  -2  -4  -5   36.50   21.50
  -2  -4  -5   58.59   18.40
  -2  -4  -5   62.69   32.40
   2   4   6   -7.40   15.90
  -2   4  -6   10.30   18.80
  -2   4  -6    2.50   12.60
   2   4   6   18.30   12.90
   2   4   6   10.10   12.90
  -2  -4  -6   12.40   10.40
  -2  -4  -6   14.80   16.20
   2  -4   6   41.90   20.50
  -2  -4  -6    6.30   16.00
   2  -4   6   19.60   17.60
   2  -4   6    3.70   13.90
  -2  -4  -6   13.90   14.10
   2   4   7  265.17   54.49
  -2   4  -7  249.48   46.20
  -2   4  -7  266.97   54.29
   2   4   7  258.97   36.40
  -2  -4  -7  238.48   36.60
   2  -4   7  210.18   37.60
   2  -4   7  288.07   48.00
  -2  -4  -7  341.87   45.80
   2  -4   7  219.58   46.30
  -2  -4  -7  259.67   53.79
  -2  -4  -7  275.47   43.90
  -2   4  -8  -20.20   13.90
   2   4   8   22.90   13.60
   2   4   8   32.60   23.00
  -2   4  -8   25.20   19.10
  -2   4  -8  -19.20   18.70
   2   4   8    9.10   10.90
  -2  -4  -8   -1.80    5.90
   2  -4   8   -7.70   11.00
  -2  -4  -8  -18.50   11.70
   2  -4   8   -7.80   11.40
  -2  -4  -8    3.20   14.10
  -2  -4  -8   26.80   21.40
   2  -4   8   -9.90   16.10
  -2  -4  -8  -10.90   12.90
  -2   4  -9   42.50   31.10
   2   4   9    7.60   21.20
   2   4   9    3.80   11.00
   2   4   9   14.30   14.30
  -2   4  -9   25.50   21.00
  -2   4  -9   22.00   20.30
   2  -4   9  -10.60   14.80
  -2  -4  -9   -0.50   14.10
  -2  -4  -9  -32.60   15.70
  -2  -4  -9    7.60    7.40
   2  -4   9    5.30   18.80
  -2  -4  -9   -7.60   17.00
   2  -4   9   18.80   22.30
  -2  -4  -9   -1.70   14.40
  -2   4 -10   -4.50   22.70
  -2   4 -10   -2.30   19.10
  -2   4 -10   -2.10   18.90
   2   4  10    8.90   14.90
  -2  -4 -10   15.70   24.60
  -2  -4 -10   28.60   19.20
  -2  -4 -10  -10.20   19.30
   2  -4  10   15.50   19.90
   2  -4  10   -3.30   21.50
  -2   4 -11   26.70   23.20
   2   4  11   13.70   28.00
  -2   4 -11   24.00   30.20
   2   4  11   13.20   17.00
   2  -4  11   45.20   25.40
  -2  -4 -11   46.30   27.60
  -2  -4 -11   31.50   20.50
   2  -4  11   -4.30   32.30
   2  -4  11   38.70   26.30
  -2  -4 -11    9.40   12.70
  -2  -4 -11   59.99   29.80
   2  -4  11   14.60   23.00
   2   4  12  -33.50   14.60
  -2   4 -12  -19.90   22.50
   2   4  12  -22.80   17.70
  -2   4 -12    0.00   28.90
  -2  -4 -12   21.70   29.00
   2  -4  12  -10.60   29.40
  -2  -4 -12    5.60   31.00
  -2  -4 -12    4.50   12.50
   2  -4  12  -27.50   19.50
   2  -4  12  -25.50   18.40
  -2  -4 -12  -29.40   18.90
  -2  -5  12    9.90   25.30
  -2  -5  12   22.70   29.60
   2  -5 -12   20.00   11.60
   2  -5 -12   75.99   16.90
  -2  -5  12  -18.40   28.80
   2  -5 -12   71.39   15.30
   2  -5 -12   47.20   15.70
   2  -5 -12   31.20   27.40
   2  -5 -12  -16.00   26.90
   2   5 -11   40.00   29.60
   2  -5 -11    8.60   15.10
  -2  -5  11  -29.10   18.30
   2  -5 -11    1.00   20.00
  -2  -5  11   55.49   23.10
   2  -5 -11   15.20   27.00
   2  -5 -11   24.80   13.00
   2  -5 -11    2.40    7.50
   2   5 -10   38.90   26.20
   2   5 -10   12.70   19.90
   2  -5 -10   12.90   10.40
  -2  -5  10   -1.50   19.70
   2  -5 -10   -0.10    6.90
   2  -5 -10    3.80   20.70
   2  -5 -10   -2.10   17.80
  -2  -5  10    0.90   20.20
  -2  -5  10    5.40    8.30
   2  -5 -10   19.20   13.20
   2   5  -9    0.90   20.90
   2   5  -9   10.10   18.60
  -2  -5   9   28.60   22.50
   2  -5  -9    7.60   18.50
  -2  -5   9   17.50   17.20
   2  -5  -9   47.30   26.00
  -2  -5   9    2.00    7.40
   2  -5  -9   10.10   12.60
   2  -5  -9   -2.50    6.50
   2  -5  -9   14.20    9.00
   2   5  -8   16.80   20.50
   2   5  -8   18.60   19.70
   2  -5  -8   33.70   22.00
  -2  -5   8   30.70   22.50
   2  -5  -8   25.30   17.50
  -2  -5   8    1.20   14.60
   2  -5  -8   14.90   11.50
   2  -5  -8    3.20    6.80
  -2  -5   8   20.00    9.00
   2  -5  -8   19.20   14.00
  -2   5   7   97.59   14.90
   2   5  -7   99.89   32.80
  -2   5   7   69.59   12.70
   2   5  -7   50.59   23.20
   2  -5  -7   83.19   28.40
   2  -5  -7  112.89   21.20
  -2  -5   7   94.79   30.10
   2  -5  -7  102.99   20.80
   2  -5  -7   57.89   11.60
  -2  -5   7  135.89   35.00
  -2  -5   7   67.59   14.20
   2  -5  -7  122.09   35.90
   2   5  -6  119.59   32.50
   2   5  -6  144.49   39.60
  -2   5   6  143.79   21.80
  -2  -5   6  163.78   38.00
   2  -5  -6  106.29   22.40
   2  -5  -6   77.09   25.50
  -2  -5   6  135.29   36.50
   2  -5  -6  114.59   15.60
   2  -5  -6  125.79   22.70
   2  -5  -6  132.59   36.20
  -2  -5   6  127.19   20.30
   2   5  -5  140.59   33.10
   2   5  -5  117.89   35.00
  -2   5   5  126.19   21.30
  -2   5   5  113.09   20.20
  -2  -5   5  160.08   36.20
   2  -5  -5  113.19   33.90
   2  -5  -5   67.19   18.10
  -2  -5   5   83.29   28.60
   2  -5  -5   77.69   13.20
   2  -5  -5   96.49   20.30
  -2   5   4  377.16   35.80
   2   5  -4  319.67   43.00
  -2   5   4  321.77   29.20
  -2   5   4  346.47   34.70
   2   5  -4  362.96   66.09
   2  -5  -4  318.07   34.60
  -2  -5   4  356.46   53.49
   2  -5  -4  312.67   28.70
   2  -5  -4  372.86   39.00
  -2  -5   4  361.36   55.19
  -2   5   3    1.70    7.30
   2   5  -3   13.10   15.20
  -2   5   3   11.50   10.90
  -2   5   3   -8.60    8.80
   2   5  -3   -9.90   13.20
   2  -5  -3    2.40    7.00
  -2  -5   3  -17.70   12.30
   2  -5  -3    8.50   11.10
   2  -5  -3    9.10   11.80
  -2  -5   3    3.60   13.80
   2   5  -2  459.35   53.29
  -2   5   2  504.75   47.80
  -2   5   2  432.76   44.50
  -2   5   2  526.35   40.10
   2   5  -2  505.65   52.19
  -2  -5   2  454.85   52.99
  -2  -5   2  418.96   50.29
   2  -5  -2  476.35   41.20
   2  -5  -2  509.75   46.80
   2  -5  -2  441.56   49.00
   2   5  -1   21.90   12.70
  -2   5   1   39.70   14.30
  -2   5   1   42.30   17.10
   2   5  -1   56.99   21.10
  -2   5   1   95.99   25.40
  -2  -5   1   27.70   17.00
   2  -5  -1   18.90   15.80
  -2  -5   1   46.10   17.90
   2  -5  -1   35.00   14.30
  -2  -5   1   37.00   20.00
   2   5   0  512.75   51.69
   2   5   0  565.44   53.49
  -2   5   0  465.35   48.60
  -2   5   0  455.75   52.59
  -2   5   0  474.65   46.40
  -2  -5   0  492.65   52.79
   2  -5   0  475.25   54.29
   2  -5   0  514.15   51.09
  -2  -5   0  547.65   53.79
  -2  -5   0  506.05   51.69
   2   5   1  400.36   44.60
  -2   5  -1  427.66   50.19
  -2   5  -1  440.96   46.70
  -2   5  -1  377.16   43.00
   2   5   1  423.26   44.90
   2  -5   1  386.46   45.40
  -2  -5  -1  396.46   45.90
  -2  -5  -1  418.16   49.80
  -2  -5  -1  353.76   43.20
   2  -5   1  283.37   49.20
   2   5   2    8.20   14.30
  -2   5  -2    8.20   13.70
   2   5   2   13.90    7.40
   2   5   2   28.50   15.40
  -2   5  -2   22.90   16.00
  -2   5  -2   18.20   16.90
  -2  -5  -2    5.30   13.70
  -2  -5  -2    1.10   12.00
  -2  -5  -2    4.40   13.10
   2  -5   2   17.50   15.90
   2  -5   2   27.10   19.70
  -2   5  -3 1146.09   93.69
  -2   5  -3 1233.98  101.59
   2   5   3 1076.29   85.89
  -2   5  -3 1127.99   93.09
   2   5   3 1175.48   85.79
   2  -5   3 1226.18   96.29
  -2  -5  -3 1315.87  118.39
   2  -5   3 1090.99   98.89
  -2  -5  -3 1231.08   88.69
  -2   5  -4  174.98   36.30
  -2   5  -4  120.89   30.40
   2   5   4  105.39   23.70
   2   5   4  100.59   24.20
  -2  -5  -4  152.18   38.50
  -2  -5  -4   77.59   20.70
   2  -5   4  134.09   33.80
   2  -5   4  101.79   26.30
  -2  -5  -4  108.19   27.40
   2   5   5   17.30   13.80
  -2   5  -5   19.30   18.30
   2   5   5   20.20   12.60
  -2   5  -5   22.50   18.40
  -2   5  -5   13.90   15.80
  -2  -5  -5   11.90   16.20
  -2  -5  -5    6.80    9.80
   2  -5   5    5.60   12.50
   2  -5   5   25.70   18.60
   2  -5   5    5.00   16.20
  -2  -5  -5   20.50   14.00
  -2  -5  -5   -1.80   11.80
  -2   5  -6  334.27   52.39
  -2   5  -6  295.97   57.19
   2   5   6  296.17   36.60
  -2   5  -6  310.07   50.89
   2   5   6  311.57   38.60
   2  -5   6  226.68   39.30
  -2  -5  -6  338.57   45.90
   2  -5   6  329.67   55.99
  -2  -5  -6  255.07   53.79
   2  -5   6  269.67   52.39
  -2  -5  -6  330.87   40.50
  -2  -5  -6  284.17   43.40
   2   5   7  -24.50   10.50
  -2   5  -7   -0.70   13.60
   2   5   7   12.10   13.10
  -2   5  -7    6.30   21.30
   2  -5   7    2.90   12.60
   2  -5   7  -40.80   16.50
   2  -5   7    7.80   16.90
  -2  -5  -7   16.30   22.70
  -2  -5  -7   23.00   17.00
  -2  -5  -7   26.90   17.70
  -2  -5  -7   -3.90   12.00
   2   5   8   46.70   16.70
  -2   5  -8    2.90   14.30
  -2   5  -8    9.00   20.20
   2   5   8   38.80   17.90
   2  -5   8    9.80   14.80
  -2  -5  -8   21.20   17.50
  -2  -5  -8   60.59   26.00
   2  -5   8   54.19   31.60
  -2  -5  -8   28.10   22.00
   2  -5   8   53.59   31.20
  -2   5  -9   36.80   24.70
   2   5   9   27.50   18.00
   2   5   9   33.10   16.20
  -2   5  -9   56.39   31.60
  -2   5  -9   51.59   33.00
  -2  -5  -9   12.40   14.80
  -2  -5  -9   69.89   23.00
  -2  -5  -9    0.10   24.60
  -2  -5  -9   95.79   27.00
   2  -5   9   22.00   19.80
   2  -5   9   47.30   27.30
  -2   5 -10   47.80   25.90
   2   5  10   50.99   20.20
  -2   5 -10   58.89   31.20
  -2   5 -10   41.20   30.80
   2  -5  10   26.90   31.60
  -2  -5 -10   14.40   18.80
  -2  -5 -10   51.49   24.30
   2  -5  10   20.50   22.10
  -2  -5 -10   53.99   27.30
  -2  -5 -10   62.89   34.40
   2   5  11  -17.50   15.80
  -2   5 -11   31.40   35.30
  -2   5 -11   15.60   26.80
  -2  -5 -11   24.00   19.90
   2  -5  11  -16.80   20.50
   2  -5  11  -23.80   18.50
  -2  -5 -11  -10.30   23.00
   2  -5  11  -28.40   17.00
  -2  -5 -11   -1.80   19.10
   2   6 -12    0.50   27.70
   2  -6 -12   13.00   11.60
   2  -6 -12  -35.40   23.30
   2  -6 -12  -19.10   26.30
  -2  -6  12  -26.50   20.50
  -2  -6  12  -13.40   22.30
   2  -6 -12  -10.30   13.80
   2   6 -11   60.09   29.70
   2   6 -11   13.40   29.00
  -2  -6  11    0.40   31.20
   2  -6 -11   -1.40    5.00
   2  -6 -11    6.10   24.60
   2  -6 -11   -5.20   15.90
  -2  -6  11   20.20   29.30
   2  -6 -11    3.40   13.70
   2  -6 -11  -44.20   18.00
   2   6 -10   -5.50   20.30
   2   6 -10  -70.99   29.30
   2  -6 -10   -9.60   12.70
   2  -6 -10   17.70   19.50
   2  -6 -10    7.90   19.60
   2  -6 -10  -10.30   13.80
  -2  -6  10   24.00   26.10
   2  -6 -10   -3.70    4.10
   2   6  -9   40.30   27.40
   2   6  -9   14.20   20.70
  -2  -6   9   18.40   20.90
  -2  -6   9    9.80    8.50
  -2  -6   9  -18.80   17.40
   2  -6  -9   50.99   27.80
   2  -6  -9   13.70    5.50
   2  -6  -9   36.70   16.20
   2  -6  -9  -18.90   13.30
   2  -6  -9   16.80   13.50
   2   6  -8   21.10   18.80
  -2   6   8   18.90    8.00
  -2   6   8    6.50    7.30
   2   6  -8   13.70   18.60
   2  -6  -8   17.60   14.50
  -2  -6   8   10.10    8.80
  -2  -6   8  -33.30   14.90
   2  -6  -8   12.10    5.40
   2  -6  -8   40.40   27.20
   2  -6  -8   43.90   16.80
   2  -6  -8   -1.90   14.50
  -2  -6   8   17.20   20.30
  -2   6   7   24.60   10.70
   2   6  -7   51.49   22.60
   2   6  -7   51.19   30.40
  -2   6   7    5.50    5.70
  -2  -6   7   14.30   10.60
   2  -6  -7   24.20   21.70
   2  -6  -7   30.30   14.40
  -2  -6   7   21.70   22.90
   2  -6  -7   15.30    6.10
   2  -6  -7   11.80   15.90
  -2  -6   7   46.50   25.00
   2   6  -6   30.80   22.20
   2   6  -6   32.50   17.50
  -2   6   6   19.30   13.00
  -2   6   6   11.30   10.50
   2  -6  -6    9.10    6.00
   2  -6  -6   19.70   12.20
   2  -6  -6   13.20   15.60
  -2  -6   6   14.30   15.20
  -2  -6   6   23.50   13.30
   2  -6  -6   14.20   19.60
  -2  -6   6   32.80   23.00
   2  -6  -6    8.20   14.20
  -2   6   5   -9.80    7.50
   2   6  -5   -8.90    9.70
  -2   6   5  -18.60    6.70
   2   6  -5  -22.10   13.70
  -2  -6   5    3.10   12.70
  -2  -6   5   -1.70   14.70
   2  -6  -5   -8.10    4.70
   2  -6  -5  -10.20   12.10
   2  -6  -5    5.30   11.70
   2  -6  -5  -17.80    9.50
   2   6  -4   -1.60   11.20
  -2   6   4   -1.50    6.30
   2   6  -4   18.40   18.30
  -2   6   4   12.50   12.30
  -2   6   4   13.00   12.10
   2  -6  -4    9.50    7.60
  -2  -6   4   40.70   22.70
   2  -6  -4   10.00   14.10
  -2  -6   4    0.00   15.00
   2  -6  -4   11.10    9.20
   2   6  -3   21.70   17.30
   2   6  -3   12.20   16.40
  -2   6   3  -11.50    8.70
  -2   6   3   26.10   13.90
  -2   6   3    3.60    8.50
  -2  -6   3   -8.50   12.10
   2  -6  -3   16.30   14.10
   2  -6  -3    9.60    8.10
   2  -6  -3   17.30   14.00
  -2  -6   3   -4.40    9.80
  -2   6   2   14.50   11.40
   2   6  -2   14.90   15.00
  -2   6   2    7.60    9.60
   2   6  -2   17.20   17.90
  -2   6   2    3.80   10.90
  -2  -6   2   19.40   18.80
   2  -6  -2   16.20   16.60
   2  -6  -2    8.70    8.90
  -2  -6   2    8.10   17.70
  -2  -6   2   25.10   15.40
  -2   6   1  226.58   32.30
  -2   6   1  170.78   37.80
  -2   6   1  190.28   37.30
   2   6  -1  265.37   44.30
   2   6  -1  183.28   39.40
  -2  -6   1  184.78   39.80
  -2  -6   1  229.58   40.00
  -2  -6   1  187.38   41.60
   2  -6  -1  230.58   44.20
   2   6   0  443.36   51.29
  -2   6   0  580.44   51.49
  -2   6   0  405.46   48.10
  -2   6   0  446.06   55.19
   2   6   0  535.85   55.89
   2  -6   0  409.96   55.69
  -2  -6   0  435.96   53.59
  -2  -6   0  504.85   95.89
  -2  -6   0  512.85   56.19
   2   6   1 1923.61  129.29
  -2   6  -1 1854.81  130.69
  -2   6  -1 1856.11  135.19
  -2   6  -1 1926.01  127.59
   2   6   1 1881.31  130.09
   2   6   1 1638.64  112.59
   2  -6   1 1977.30  146.29
  -2  -6  -1 1885.61  131.29
   2  -6   1 1800.22  138.29
  -2  -6  -1 1749.43  128.29
  -2  -6  -1 1735.33  133.89
   2   6   2   41.00   18.30
   2   6   2   97.99   16.00
   2   6   2   64.99   24.40
  -2   6  -2   93.99   25.80
  -2   6  -2   47.00   26.00
  -2   6  -2   80.69   26.10
  -2  -6  -2   66.99   27.10
   2  -6   2   76.49   26.80
  -2  -6  -2   97.69   27.60
  -2  -6  -2   78.99   25.30
   2  -6   2   50.19   26.20
   2   6   3    8.50   15.10
  -2   6  -3    8.80   17.50
  -2   6  -3   15.60   15.60
  -2  -6  -3    1.10   11.80
   2  -6   3   13.10   19.20
  -2  -6  -3   24.20   17.20
  -2  -6  -3    5.60   15.30
   2   6   4   78.19   20.40
   2   6   4   11.80   15.10
  -2   6  -4    9.00   14.90
  -2   6  -4   60.39   22.10
  -2   6  -4   25.50   22.40
   2  -6   4   30.80   21.70
  -2  -6  -4   33.40   17.90
  -2  -6  -4   51.09   26.50
  -2  -6  -4   30.10   17.00
   2  -6   4   55.19   24.50
  -2   6  -5   70.69   26.10
   2   6   5   48.00   18.00
   2   6   5   62.59   21.60
  -2   6  -5  102.59   34.30
  -2   6  -5   30.30   23.10
   2  -6   5   38.90   21.90
   2  -6   5   68.09   27.90
  -2  -6  -5   54.19   26.70
  -2  -6  -5   54.69   20.60
  -2  -6  -5   53.79   21.40
   2  -6   5   55.49   29.30
  -2   6  -6   -3.90   18.50
   2   6   6   12.00   12.90
  -2   6  -6  -17.70   11.80
   2   6   6    5.50   12.60
  -2   6  -6   24.40   20.10
   2  -6   6   28.90   21.90
  -2  -6  -6    3.90   10.70
   2  -6   6   -4.30   14.70
  -2  -6  -6   24.00   19.20
   2  -6   6   12.60   17.90
  -2   6  -7  136.19   36.30
   2   6   7   76.79   21.60
   2   6   7  176.58   32.90
  -2   6  -7  112.59   42.10
   2  -6   7   65.89   28.80
   2  -6   7  124.39   39.00
  -2  -6  -7   74.09   24.90
  -2  -6  -7  145.89   33.30
  -2  -6  -7   96.89   40.20
   2  -6   7  122.09   32.40
  -2  -6  -7   97.09   28.60
  -2   6  -8  381.36   65.79
  -2   6  -8  356.06   71.29
   2   6   8  496.65   51.19
  -2  -6  -8  538.55   66.49
  -2  -6  -8  480.25   82.49
   2  -6   8  713.43   76.19
   2  -6   8  473.75   57.39
  -2  -6  -8  533.05   56.39
  -2  -6  -8  599.34   63.29
  -2   6  -9    7.80   25.60
  -2   6  -9   -0.70   21.10
   2   6   9   -8.60   15.10
   2   6   9   16.30   14.50
   2  -6   9    6.40   16.20
  -2  -6  -9    6.30   26.90
  -2  -6  -9   64.49   28.20
   2  -6   9    5.10   23.20
  -2  -6  -9   -9.00   16.50
   2  -6   9   -4.10   25.70
  -2  -6  -9    2.60   19.70
  -2   6 -10   31.00   26.00
   2   6  10    0.80   19.80
  -2  -6 -10   11.30   18.60
   2  -6  10   -7.10   24.60
  -2  -6 -10    7.40   25.30
  -2  -6 -10   15.60   23.90
  -2  -6 -10    2.20   17.70
   2   6  11   -7.00   18.90
  -2   6 -11  -11.10   27.10
  -2   6 -11   -4.80   28.90
   2  -6  11   -7.80   25.80
  -2  -6 -11  -34.30   17.00
  -2  -6 -11   -9.70   21.50
  -2  -6 -11  -26.30   21.50
   2  -6  11  -35.30   19.70
  -2  -6 -11  -53.19   24.30
   2   7 -11   33.60   32.20
   2   7 -11  -14.10   30.10
   2  -7 -11   -2.50   18.40
   2  -7 -11   -6.70   14.80
  -2  -7  11  -31.90   25.80
   2  -7 -11   -7.30   25.00
   2   7 -10    8.20   31.90
   2   7 -10   33.00   30.10
  -2  -7  10  101.39   37.40
  -2  -7  10  -22.70   26.60
   2  -7 -10  -65.79   27.30
   2  -7 -10   54.99   21.30
   2  -7 -10  101.29   26.20
  -2  -7  10   35.40   14.60
   2  -7 -10   73.69   35.30
  -2   7   9    5.30    7.70
   2   7  -9   -3.50   23.90
   2   7  -9   -2.00   20.80
   2  -7  -9   19.20   17.00
  -2  -7   9   25.30   13.60
   2  -7  -9    5.10   24.50
  -2  -7   9   -4.50    9.10
   2  -7  -9  -14.40   14.30
   2  -7  -9    0.40   16.30
   2   7  -8    4.80   21.00
   2   7  -8   -5.90   18.50
  -2   7   8    3.10   10.90
  -2   7   8    5.00   10.50
   2  -7  -8  -10.30   17.50
   2  -7  -8   34.30   19.00
   2  -7  -8   36.20   16.20
  -2  -7   8   -4.40   16.90
  -2  -7   8  -17.00   14.20
   2  -7  -8  -21.60   15.30
  -2   7   7   60.59   18.50
   2   7  -7   40.10   29.00
   2   7  -7   52.59   29.70
  -2  -7   7   91.09   21.30
   2  -7  -7   86.29   36.00
  -2  -7   7   49.00   25.20
   2  -7  -7   39.30   20.00
   2  -7  -7   22.60   17.60
   2  -7  -7   52.39   18.80
  -2  -7   7   24.70   24.50
   2   7  -6   23.10   21.20
  -2   7   6   12.60   13.60
   2   7  -6   15.00   19.90
  -2   7   6    9.90   10.90
  -2  -7   6   30.20   23.40
   2  -7  -6   22.40   18.80
  -2  -7   6  -15.30   17.10
   2  -7  -6   15.20   17.10
   2  -7  -6   15.60   15.30
   2   7  -5   39.70   23.80
  -2   7   5   33.20   11.20
  -2   7   5   39.50   18.70
  -2   7   5   48.10   18.00
   2   7  -5   17.30   19.60
   2  -7  -5   27.10   17.50
   2  -7  -5   44.60   20.00
  -2  -7   5   22.60   18.50
  -2  -7   5   43.20   24.90
   2  -7  -5   72.49   22.30
   2   7  -4   -2.30   19.40
  -2   7   4   -0.20    8.50
  -2   7   4  -10.10    9.80
   2   7  -4   -4.50   12.70
  -2   7   4   -2.80   12.40
  -2  -7   4   10.00   15.90
   2  -7  -4   24.30   19.50
   2  -7  -4   10.70   18.80
  -2  -7   4   -6.60   13.90
   2  -7  -4   18.70   17.20
  -2   7   3   17.40   10.10
   2   7  -3    5.60   18.20
  -2   7   3   30.90   15.40
  -2   7   3   42.80   18.10
   2   7  -3   19.70   17.80
   2  -7  -3   21.30   17.30
   2  -7  -3   32.60   20.10
  -2  -7   3   33.40   23.30
  -2  -7   3    9.40   18.40
   2   7  -2  106.39   32.40
  -2   7   2  131.69   29.20
  -2   7   2  160.48   36.70
   2   7  -2  196.98   45.70
  -2   7   2  144.29   25.30
   2  -7  -2  138.69   35.40
  -2  -7   2  123.39   35.00
   2  -7  -2  159.58   34.30
  -2  -7   2  102.99   39.10
  -2  -7   2  132.49   32.80
   2   7  -1  465.35   55.99
   2   7  -1  567.94   85.69
  -2   7   1  447.36   53.69
  -2   7   1  605.44   51.89
  -2   7   1  562.34   60.49
   2  -7  -1  530.65   62.89
  -2  -7   1  498.45   73.79
   2  -7  -1  497.85   56.49
  -2  -7   1  489.35   59.89
  -2  -7   1  474.95   58.39
   2   7   0  339.37   55.49
   2   7   0  307.97   51.39
  -2   7   0  296.37   44.80
   2   7   0  259.37   34.70
  -2   7   0  318.17   49.00
  -2   7   0  286.27   51.89
   2  -7   0  272.67   50.99
  -2  -7   0  362.86   56.19
  -2  -7   0  366.26   60.79
  -2  -7   0  347.37   56.39
   2  -7   0  244.58   47.20
   2   7   1   59.99   22.50
  -2   7  -1  106.79   40.20
  -2   7  -1   93.99   29.10
  -2   7  -1  121.39   30.70
   2   7   1   87.19   20.00
   2   7   1   81.49   28.40
   2  -7   1   94.59   32.30
  -2  -7  -1  108.99   30.60
  -2  -7  -1  151.98   35.40
   2  -7   1   97.39   30.90
  -2  -7  -1  114.29   32.90
  -2   7  -2  294.87   49.99
   2   7   2  295.97   48.90
  -2   7  -2  404.96   65.79
   2   7   2  276.07   47.90
  -2   7  -2  292.17   51.39
   2   7   2  312.27   30.10
   2  -7   2  305.77   59.89
  -2  -7  -2  261.57   52.39
   2  -7   2  259.57   47.80
  -2  -7  -2  392.16   56.89
  -2  -7  -2  306.67   52.19
  -2   7  -3   90.79   29.50
   2   7   3  124.39   29.70
   2   7   3   84.79   24.50
  -2   7  -3  139.09   39.80
  -2   7  -3  117.99   33.50
   2   7   3   93.49   12.40
   2  -7   3  146.19   37.30
   2  -7   3  170.28   45.30
  -2  -7  -3  128.79   32.80
  -2  -7  -3  100.89   33.30
  -2  -7  -3  145.09   32.10
   2   7   4  415.16   48.50
  -2   7  -4  302.27   55.39
   2   7   4  379.96   46.90
  -2   7  -4  442.36   57.99
  -2   7  -4  400.86   69.99
  -2  -7  -4  426.46   53.99
   2  -7   4  305.77   61.89
  -2  -7  -4  423.16   51.29
  -2  -7  -4  345.37   65.59
   2  -7   4  353.86   61.69
  -2   7  -5    1.00   24.20
  -2   7  -5   23.30   19.10
   2   7   5   42.10   20.00
  -2   7  -5   16.80   20.60
   2   7   5   37.30   18.20
   2  -7   5   14.00   19.60
  -2  -7  -5   -2.00   16.20
   2  -7   5  -38.70   16.10
   2  -7   5    9.40   18.90
  -2  -7  -5   27.70   20.30
  -2  -7  -5   25.00   21.50
  -2   7  -6  176.78   51.39
   2   7   6  130.29   30.40
  -2   7  -6  193.58   44.50
   2   7   6  190.88   36.50
  -2  -7  -6  131.29   35.80
  -2  -7  -6  175.68   50.39
   2  -7   6  218.68   42.20
  -2  -7  -6  147.39   35.60
  -2  -7  -6  113.59   31.80
   2  -7   6  128.99   40.50
  -2   7  -7  672.23   80.19
   2   7   7  635.84   63.49
   2   7   7  580.84   60.59
  -2   7  -7  716.53   89.29
  -2  -7  -7  602.24   67.09
  -2  -7  -7  531.75   69.69
   2  -7   7  774.22   76.69
   2  -7   7  685.03   79.19
  -2  -7  -7  378.96   76.69
  -2  -7  -7  691.73   70.99
   2   7   8   -9.40   16.00
  -2   7  -8   36.00   31.30
  -2   7  -8   63.79   27.40
   2   7   8   13.10   14.60
   2  -7   8   -6.30   20.80
  -2  -7  -8  -13.50   19.80
   2  -7   8    6.50   25.90
  -2  -7  -8   -7.20   27.50
  -2  -7  -8  -23.30   13.40
  -2  -7  -8   30.50   24.30
  -2   7  -9  -19.90   26.50
  -2   7  -9   14.90   28.70
   2   7   9   31.90   20.10
   2   7   9  -18.80   16.00
   2  -7   9   45.10   31.20
   2  -7   9  -28.70   22.00
  -2  -7  -9   18.30   29.40
  -2  -7  -9   21.00   18.90
  -2  -7  -9   15.20   32.00
  -2  -7  -9    5.90   25.10
  -2   7 -10   26.60   35.40
  -2   7 -10   31.80   28.90
   2   7  10  -23.00   19.00
   2  -7  10    5.90   29.00
  -2  -7 -10   18.80   22.70
  -2  -7 -10  -27.20   19.60
   2  -7  10   42.30   22.20
  -2  -7 -10  -12.60   29.90
  -2  -7 -10   22.10   27.80
   2   8 -10   -6.50   30.90
   2   8 -10   -1.70   26.70
   2  -8 -10   36.60   19.30
  -2  -8  10   -0.40    8.70
   2  -8 -10    3.00   22.10
  -2  -8  10    6.20   21.80
   2  -8 -10  -16.30   25.00
  -2   8   9   58.89   16.30
  -2   8   9   40.80   13.40
   2   8  -9   77.39   45.20
  -2  -8   9   53.39   41.80
   2  -8  -9   -3.30   24.80
   2  -8  -9   48.30   22.20
  -2  -8   9   32.30   31.10
   2  -8  -9   88.89   29.80
   2  -8  -9   41.50   28.30
  -2   8   8   14.00   12.80
   2   8  -8   27.10   23.50
   2   8  -8   32.50   29.00
  -2  -8   8   12.60   15.70
   2  -8  -8  -20.70   16.60
   2  -8  -8   12.90   16.80
   2  -8  -8   42.40   18.90
   2  -8  -8   -7.80   14.50
  -2  -8   8   20.20   23.50
  -2   8   7  213.88   37.80
  -2   8   7  234.58   37.10
   2   8  -7  234.98   56.59
   2   8  -7  164.78   42.50
   2  -8  -7  238.78   45.80
  -2  -8   7  257.27   55.09
  -2  -8   7  214.78   35.70
   2  -8  -7  223.28   54.79
   2  -8  -7  153.08   39.50
   2  -8  -7  230.78   37.80
   2   8  -6   51.99   29.70
  -2   8   6   72.49   21.40
   2   8  -6   77.39   37.80
  -2   8   6   46.90   22.10
   2  -8  -6   34.80   19.40
   2  -8  -6   64.69   31.00
   2  -8  -6   41.20   25.70
  -2  -8   6   67.89   31.10
   2   8  -5  347.57   68.59
  -2   8   5  406.86   48.10
  -2   8   5  387.36   47.90
  -2   8   5  347.47   34.00
   2   8  -5  433.96   70.19
   2  -8  -5  513.55   70.39
   2  -8  -5  395.76   50.39
   2  -8  -5  473.25   79.09
  -2  -8   5  455.35   72.29
  -2  -8   5  311.47   64.09
  -2   8   4   43.30   19.70
   2   8  -4   -5.50   23.80
   2   8  -4   31.70   24.00
  -2   8   4   38.00   18.90
  -2   8   4   20.40   11.40
   2  -8  -4   31.80   19.50
  -2  -8   4   70.49   32.00
   2  -8  -4   25.80   24.60
  -2  -8   4   45.90   28.80
   2  -8  -4   32.20   21.80
   2   8  -3   46.40   25.70
  -2   8   3   25.10   19.10
   2   8  -3   21.80   20.40
  -2   8   3   47.50   22.10
  -2   8   3   31.90   14.00
  -2  -8   3    9.10   19.50
   2  -8  -3   42.10   19.80
   2  -8  -3   33.90   22.60
  -2  -8   3   -8.70   19.50
  -2  -8   3   22.00   20.60
  -2   8   2  277.27   51.39
   2   8  -2  280.37   51.59
  -2   8   2  259.47   34.30
   2   8  -2  266.17   54.59
  -2   8   2  277.57   48.90
   2  -8  -2  252.27   46.60
  -2  -8   2  330.07   58.99
  -2  -8   2  217.58   53.19
   2  -8  -2  208.48   47.90
  -2  -8   2  233.28   46.00
  -2   8   1   -3.90   11.30
   2   8  -1   14.20   16.70
  -2   8   1   14.40   18.40
  -2   8   1   -4.60   12.70
   2   8  -1   -8.20   10.90
   2   8  -1    8.80   18.50
  -2  -8   1   -7.80   16.10
   2  -8  -1   -3.50   14.90
  -2  -8   1   -5.70   15.40
  -2  -8   1   14.70   18.40
   2  -8  -1   17.20   17.50
  -2   8   0   82.69   28.20
  -2   8   0   66.89   32.00
   2   8   0   86.59   32.20
  -2   8   0   74.89   24.90
   2   8   0   64.79   21.00
   2   8   0  102.59   30.30
  -2  -8   0   37.80   23.60
   2  -8   0   73.79   31.00
  -2  -8   0   98.19   31.30
  -2  -8   0   47.30   51.19
   2  -8   0   49.30   30.60
  -2   8  -1   62.69   25.50
   2   8   1   80.39   27.00
   2   8   1   72.99   21.50
  -2   8  -1   83.29   26.00
  -2   8  -1   82.89   30.90
  -2  -8  -1   61.39   27.30
  -2  -8  -1   68.39   29.00
   2  -8   1   88.69   32.20
  -2  -8  -1  102.59   34.90
   2  -8   1   56.59   31.50
   2   8   2   -1.90   14.70
  -2   8  -2   -8.90   14.90
  -2   8  -2  -10.30   13.30
  -2   8  -2  -33.20   12.40
   2   8   2  -11.20   16.20
  -2  -8  -2   11.20   17.90
   2  -8   2    9.40   21.00
   2  -8   2   -8.30   15.90
  -2  -8  -2  -33.30   12.70
  -2  -8  -2    4.70   17.40
  -2   8  -3  193.98   46.30
   2   8   3  163.58   18.80
   2   8   3  147.89   35.20
  -2   8  -3  153.48   40.80
  -2   8  -3  296.57   60.19
   2   8   3  262.67   46.30
  -2  -8  -3  221.18   53.49
  -2  -8  -3  238.38   44.10
   2  -8   3  189.98   52.29
   2  -8   3  192.98   47.10
  -2  -8  -3  177.08   39.20
  -2   8  -4    4.20   19.20
  -2   8  -4  -10.30   13.20
   2   8   4   -8.90   15.30
  -2   8  -4    4.40   19.80
   2   8   4    5.00   15.20
   2  -8   4    4.70   20.10
  -2  -8  -4   -3.20   12.90
  -2  -8  -4   21.30   23.90
   2  -8   4   82.99   34.50
   2   8   5   23.70   22.00
   2   8   5   28.90   18.90
  -2   8  -5   24.40   22.50
  -2   8  -5   37.20   27.40
  -2   8  -5   26.60   26.50
  -2  -8  -5   34.60   23.30
   2  -8   5   36.20   26.80
  -2  -8  -5   16.80   20.60
   2  -8   5   -4.30   26.00
  -2  -8  -5   28.90   26.50
  -2   8  -6   86.69   41.00
   2   8   6   69.69   26.70
   2   8   6  117.89   31.90
  -2   8  -6   90.89   32.40
  -2  -8  -6  100.09   33.50
  -2  -8  -6  116.79   41.90
   2  -8   6  141.69   38.80
  -2  -8  -6  120.69   32.60
   2  -8   6   73.19   36.30
   2   8   7  -19.30   15.90
  -2   8  -7   -5.60   23.60
  -2   8  -7    0.30   22.00
   2   8   7    4.60   15.90
   2  -8   7   31.00   30.00
   2  -8   7   75.89   37.80
  -2  -8  -7  -30.60   18.70
  -2  -8  -7   -4.70   15.90
  -2  -8  -7  -28.90   18.90
  -2  -8  -7  -16.20   19.60
   2   8   8  187.58   40.10
  -2   8  -8  252.47   64.69
  -2   8  -8  136.09   40.80
   2   8   8  223.68   40.60
  -2  -8  -8  222.78   45.70
  -2  -8  -8  251.97   63.39
   2  -8   8  159.58   40.20
  -2  -8  -8  141.89   36.30
   2  -8   8  230.78   56.89
  -2  -8  -8  211.08   46.40
  -2   8  -9   67.09   39.80
   2   8   9   12.60   23.00
   2   8   9   -4.80   16.70
  -2  -8  -9    2.10   28.30
   2  -8   9   31.00   33.80
   2  -8   9  -23.50   22.90
  -2  -8  -9  -51.89   18.10
  -2  -8  -9   72.69   29.00
  -2  -8  -9    3.70   28.60
  -2   8 -10   93.09   46.30
  -2  -8 -10   31.90   28.50
  -2  -8 -10   13.10   34.60
   2   9 -10  -23.00   27.10
   2   9  -9  -26.10   26.50
  -2   9   9   -1.40   19.00
   2   9  -9   38.40   35.60
  -2   9   9   14.20   15.80
  -2  -9   9   62.09   34.10
  -2  -9   9   18.20   16.10
  -2  -9   9   36.60   15.30
   2  -9  -9   19.10   22.00
   2  -9  -9   65.09   39.70
   2  -9  -9   79.79   31.40
   2  -9  -9    8.80   29.40
  -2   9   8  -14.20   18.30
   2   9  -8   29.80   26.70
  -2  -9   8   42.50   29.80
   2  -9  -8  -24.20   20.70
   2  -9  -8   -1.60   18.00
   2  -9  -8  -17.50   23.70
  -2  -9   8   -7.30   19.30
   2  -9  -8   -5.10   15.90
  -2   9   7   12.80   19.40
   2   9  -7  -25.50   18.70
   2   9  -7   -3.70   23.20
  -2   9   7   20.60   19.00
   2   9  -7   63.69   33.10
  -2  -9   7   11.50   30.80
   2  -9  -7   14.60   35.80
  -2  -9   7   10.10   21.50
   2  -9  -7   56.59   25.10
   2  -9  -7   49.99   32.00
  -2   9   6   33.00   21.40
  -2   9   6   43.80   21.60
   2   9  -6   58.49   27.30
   2   9  -6   64.79   30.40
  -2  -9   6   46.40   26.50
   2  -9  -6   85.29   34.60
   2  -9  -6   16.30   28.20
   2  -9  -6   23.00   19.70
   2   9  -5  371.86   75.79
   2   9  -5  254.87   52.59
  -2   9   5  253.27   47.90
   2   9  -5  273.97   58.89
  -2   9   5  341.97   53.29
   2  -9  -5  343.57   60.69
  -2  -9   5  312.27   65.49
  -2  -9   5  413.56   68.99
   2  -9  -5  306.67   65.49
   2  -9  -5  362.96   56.09
   2   9  -4  -28.70   14.50
  -2   9   4  -15.90   10.50
  -2   9   4  -17.10   14.90
   2   9  -4  -14.00   14.90
   2   9  -4   -0.70   24.90
  -2   9   4   34.50   19.80
   2  -9  -4   51.99   30.60
  -2  -9   4   11.60   17.60
  -2  -9   4   29.50   21.30
  -2  -9   4   56.09   28.60
   2  -9  -4   18.50   25.50
   2  -9  -4   16.10   17.80
   2   9  -3  -18.80   12.80
  -2   9   3    7.90   18.60
   2   9  -3   11.50   22.40
   2   9  -3  -22.30   15.90
  -2   9   3   16.60   15.90
  -2   9   3   -2.60   12.80
   2  -9  -3    6.60   19.30
  -2  -9   3   10.50   18.80
  -2  -9   3   -6.90   21.50
   2  -9  -3   40.40   24.00
  -2  -9   3    1.00   19.90
  -2   9   2  -29.00   16.10
   2   9  -2  -12.70   21.00
   2   9  -2  -13.70   13.30
  -2   9   2  -17.00   11.70
   2   9  -2   -6.50   10.40
  -2   9   2   22.60   17.10
  -2  -9   2   32.20   28.50
  -2  -9   2    9.30   21.00
  -2  -9   2   -5.80   14.30
   2  -9  -2  -12.30   11.10
   2  -9  -2   15.00   18.10
  -2   9   1  208.08   49.00
   2   9  -1  257.67   56.09
  -2   9   1  317.87   55.29
   2   9  -1  270.17   53.69
  -2   9   1  224.48   42.20
   2  -9  -1  220.38   48.30
  -2  -9   1  310.07   64.99
  -2  -9   1  211.98   49.60
   2  -9  -1  166.88   69.99
  -2  -9   1  279.97   60.89
  -2   9   0  126.79   41.50
   2   9   0   99.99   32.20
  -2   9   0  119.89   32.50
   2   9   0   66.29   23.60
  -2   9   0  136.29   36.50
   2   9   0   91.39   34.20
   2  -9   0   73.89   37.40
  -2  -9   0  146.69   41.30
  -2  -9   0  106.39   35.80
   2  -9   0   95.69   34.10
  -2  -9   0  117.39   40.30
   2   9   1   11.60   23.30
   2   9   1   -4.10   14.00
  -2   9  -1  -10.80   16.80
   2   9   1   -8.70   12.70
  -2   9  -1   -6.10   19.10
  -2   9  -1   27.00   19.50
  -2  -9  -1    2.80   16.80
  -2  -9  -1   -1.10   15.00
   2  -9   1    9.40   16.60
   2  -9   1    9.50   19.40
  -2  -9  -1    0.20   25.30
  -2   9  -2  -11.10   15.80
  -2   9  -2    4.50   24.20
  -2   9  -2   10.00   17.50
   2   9   2   15.40   12.80
   2   9   2    8.80   21.30
   2   9   2   27.70   18.00
   2  -9   2   22.80   23.10
  -2  -9  -2   -1.30   18.10
  -2  -9  -2    5.80   16.60
  -2  -9  -2  -28.20   14.40
   2  -9   2   -8.20   18.90
  -2   9  -3   20.70   20.90
  -2   9  -3   18.50   23.20
   2   9   3   22.20    9.80
   2   9   3    1.80   15.60
   2   9   3    7.10   23.20
  -2   9  -3    6.00   21.90
  -2  -9  -3   44.50   20.10
  -2  -9  -3   25.70   21.60
   2  -9   3   -3.40   15.10
  -2  -9  -3   39.80   26.10
   2  -9   3   -2.10   20.90
   2   9   4  -27.60   14.50
  -2   9  -4   11.50   21.90
   2   9   4   11.80   18.60
  -2   9  -4  -31.00   18.90
  -2   9  -4  -30.50   13.20
  -2  -9  -4   10.40   22.50
  -2  -9  -4   17.60   20.10
  -2  -9  -4    2.50   17.30
   2  -9   4   -8.70   24.50
   2  -9   4  -16.40   19.30
   2   9   5   11.80   18.20
  -2   9  -5  -12.80   18.60
   2   9   5  -16.50   14.10
  -2   9  -5   21.60   23.80
  -2   9  -5  -13.90   18.90
  -2  -9  -5   26.30   25.20
   2  -9   5   30.20   35.60
  -2  -9  -5   34.50   31.20
  -2  -9  -5    4.20   24.60
   2  -9   5   21.90   27.30
  -2   9  -6    2.30   23.90
  -2   9  -6    2.90   25.20
  -2   9  -6   48.20   36.00
   2   9   6  -18.50   11.60
   2   9   6   -2.00   21.30
  -2  -9  -6   23.40   21.70
   2  -9   6  -49.20   26.60
  -2  -9  -6    5.20   19.60
  -2  -9  -6  -31.30   19.30
   2  -9   6  -34.00   24.40
   2  -9   6   -6.90   20.70
  -2   9  -7  -28.30   26.30
  -2   9  -7   42.40   44.50
   2   9   7   39.00   25.80
  -2   9  -7    9.60   35.10
   2  -9   7   85.19   41.10
  -2  -9  -7   -2.50   24.80
  -2  -9  -7   26.40   20.90
  -2  -9  -7   50.19   42.50
  -2  -9  -7   53.79   28.80
   2  -9   7  -12.30   29.10
  -2   9  -8  -26.90   35.50
   2   9   8  -47.50   17.70
  -2   9  -8   29.90   39.50
   2  -9   8  -31.90   27.70
  -2  -9  -8    0.30   27.30
   2  -9   8   -6.50   31.30
  -2  -9  -8    8.70   25.70
  -2  -9  -8   32.90   22.50
   2   9   9   15.00   29.80
   2   9   9   88.99   27.30
  -2   9  -9   54.79   40.00
   2  -9   9    4.10   28.50
  -2  -9  -9   61.89   38.50
   2  -9   9    7.10   31.20
  -2  -9  -9   69.59   35.50
  -2  10   8  -50.49   20.30
   2  10  -8   -3.20   30.20
  -2  10   8   32.50   20.60
  -2 -10   8   48.50   34.80
   2 -10  -8  -39.60   27.90
  -2 -10   8  -39.00   20.50
   2 -10  -8   -5.30   18.90
   2 -10  -8  -23.90   19.10
  -2 -10   8   15.00   16.90
  -2  10   7   73.09   26.90
   2  10  -7  -64.09   39.60
   2  10  -7   28.90   40.10
  -2  10   7   -5.90   20.40
  -2 -10   7   37.60   23.30
  -2 -10   7   -9.10   23.20
   2 -10  -7   35.60   29.50
   2 -10  -7   55.69   28.10
   2 -10  -7   27.80   31.30
  -2 -10   7   58.39   33.10
  -2  10   6   38.90   18.90
   2  10  -6   66.09   34.40
   2  10  -6   87.59   32.50
  -2  10   6   42.70   24.90
   2  10  -6   36.80   35.50
   2 -10  -6  -12.20   22.30
  -2 -10   6   56.99   34.20
  -2 -10   6   21.80   21.70
   2 -10  -6   38.90   25.50
   2 -10  -6   87.79   34.90
  -2 -10   6   45.30   36.20
  -2  10   5   11.30   14.20
  -2  10   5  -10.60   17.40
   2  10  -5    7.60   24.00
   2  10  -5    3.30   27.20
  -2  10   5  -21.10   10.60
   2 -10  -5    7.10   20.90
  -2 -10   5   30.20   28.90
   2 -10  -5   -5.60   17.40
  -2 -10   5  -23.30   12.40
  -2 -10   5   31.10   25.90
   2 -10  -5   18.70   28.40
   2  10  -4  -14.60   18.50
  -2  10   4   25.90   21.00
  -2  10   4   10.30   19.80
   2  10  -4    1.40   27.00
   2  10  -4   15.00   20.40
  -2 -10   4   -5.80   14.40
   2 -10  -4  -26.70   15.70
   2 -10  -4   33.20   28.10
  -2 -10   4   -5.10   28.10
  -2 -10   4   -2.90   20.70
   2 -10  -4   17.10   23.60
   2  10  -3   46.50   28.70
  -2  10   3   24.70   21.90
   2  10  -3   47.40   37.30
   2  10  -3   52.39   24.50
  -2  10   3   28.40   19.00
  -2  10   3   10.60   14.00
  -2 -10   3   32.50   23.70
  -2 -10   3   33.70   21.80
   2 -10  -3   37.80   30.50
  -2 -10   3    7.80   25.40
   2 -10  -3    4.20   26.40
   2 -10  -3   18.70   22.90
  -2  10   2   13.40   20.70
  -2  10   2   21.00   16.10
   2  10  -2   -6.30   19.60
   2  10  -2   -2.80   16.60
  -2  10   2   97.79   33.60
   2  10  -2   28.00   29.00
  -2 -10   2   63.69   33.30
  -2 -10   2   73.59   31.30
   2 -10  -2   -0.90   32.10
  -2 -10   2   50.29   32.50
   2 -10  -2   19.90   25.00
   2  10  -1  276.37   47.80
  -2  10   1  381.86   55.39
   2  10  -1  414.06   73.89
  -2  10   1  567.14   82.59
   2 -10  -1  273.67   58.39
  -2 -10   1  286.17   62.99
   2 -10  -1  360.76   71.09
  -2 -10   1  329.67   72.69
  -2 -10   1  343.27   66.49
  -2  10   0   40.60   26.00
  -2  10   0   18.80   23.00
   2  10   0    0.50   17.50
   2 -10   0   19.50   28.60
  -2 -10   0   18.00   27.60
  -2 -10   0   70.99   29.90
  -2 -10   0   34.40   24.90
   2 -10   0   16.10   23.90
   2  10   1  183.68   34.80
   2  10   1  176.28   46.90
  -2  10  -1  152.58   39.80
  -2  10  -1  181.18   49.10
  -2 -10  -1  196.18   50.89
  -2 -10  -1  155.08   40.30
  -2 -10  -1  104.39   40.70
   2 -10   1  143.79   48.10
   2 -10   1  110.19   39.60
   2  10   2  290.47   35.20
   2  10   2  299.17   54.89
  -2  10  -2  201.48   54.29
  -2  10  -2  224.58   47.50
  -2  10  -2  194.28   49.70
  -2 -10  -2  261.07   58.09
   2 -10   2  145.39   48.00
   2 -10   2  230.98   59.69
  -2 -10  -2  284.07   59.29
  -2 -10  -2  231.08   57.09
   2  10   3  -10.90   17.20
  -2  10  -3    6.50   23.70
  -2  10  -3   35.90   22.90
  -2  10  -3    1.50   19.60
   2 -10   3   -3.10   18.90
  -2 -10  -3   -4.60   23.30
  -2 -10  -3   -8.60   22.90
   2 -10   3   -4.80   31.20
  -2 -10  -3   -5.80   18.30
  -2  10  -4   88.49   39.80
   2  10   4   64.49   31.40
  -2 -10  -4   11.10   29.80
   2 -10   4    9.30   27.10
  -2 -10  -4   55.09   31.40
  -2 -10  -4   83.29   34.70
  -2  10  -5   21.60   36.90
   2  10   5   11.90   21.60
  -2  10  -5   41.30   28.20
  -2  10  -5   47.30   32.60
  -2 -10  -5   20.30   24.00
   2 -10   5  -54.19   30.70
   2 -10   5    4.40   16.10
  -2 -10  -5   -0.70   22.90
  -2 -10  -5   57.79   39.20
   2  10   6   -8.50   24.70
   2  10   6  -18.50   17.60
  -2  10  -6  -10.40   27.40
   2 -10   6  -56.29   23.80
  -2 -10  -6  -15.90   22.50
  -2 -10  -6   33.20   24.50
   2 -10   6  -12.40   26.30
  -2 -10  -6  -42.70   27.40
   2  10   7  -38.00   20.90
  -2  10  -7   74.59   37.60
  -2  10  -7   27.10   33.00
   2  10   7   11.50   25.20
   2 -10   7   15.40   26.80
  -2 -10  -7    6.20   58.69
  -2 -10  -7   37.50   34.40
   2 -10   7  -25.70   30.60
  -2 -10  -7  -26.30   21.70
  -2 -10  -7   38.30   37.50
   2  10   8  -15.60   21.50
  -2  10  -8   69.49   44.90
  -2 -10  -8   12.20   24.70
  -2 -10  -8   22.00   32.00
  -2 -10  -8  -20.00   30.10
  -2  11   7   14.50   22.00
   2  11  -7   27.50   37.90
  -2  11   7    0.80   32.00
   2 -11  -7   41.80   26.50
  -2 -11   7   48.50   38.50
   2 -11  -7   69.59   35.30
  -2 -11   7    8.00   20.30
   2 -11  -7   -8.90   25.90
   2  11  -6  -15.40   34.50
  -2  11   6   28.80   29.60
   2  11  -6   39.10   34.10
  -2  11   6   27.90   23.70
  -2 -11   6   32.20   22.20
   2 -11  -6   89.99   44.10
   2 -11  -6   55.69   39.60
  -2 -11   6   21.90   26.90
   2 -11  -6   18.60   33.00
  -2  11   5   22.30   25.70
  -2  11   5   50.39   29.20
  -2  11   5   -3.30   11.50
   2  11  -5   70.49   38.10
   2  11  -5   21.70   27.60
  -2 -11   5   47.40   30.20
   2 -11  -5   16.80   44.20
   2 -11  -5   25.70   25.40
  -2 -11   5    3.30   22.40
   2 -11  -5    9.50   28.60
  -2  11   4   41.50   28.80
  -2  11   4   17.00   43.60
  -2  11   4    0.00   14.30
   2  11  -4   79.39   40.70
   2  11  -4   22.30   32.10
  -2 -11   4   15.20   26.60
  -2 -11   4   16.40   29.40
   2 -11  -4   37.90   34.20
  -2 -11   4   19.80   24.80
   2 -11  -4   19.90   35.20
   2 -11  -4   37.10   28.60
   2  11  -3   38.90   34.50
   2  11  -3    0.30   24.40
   2  11  -3  -34.70   23.80
  -2  11   3   38.50   18.60
  -2  11   3   50.99   28.20
  -2  11   3   45.40   30.50
  -2 -11   3   65.19   42.00
   2 -11  -3   41.40   30.90
   2 -11  -3   55.29   33.40
  -2 -11   3    5.40   31.50
   2 -11  -3    2.40   23.30
  -2 -11   3   43.30   24.30
   2  11  -2  136.99   38.40
   2  11  -2  118.19   49.60
  -2  11   2  110.59   37.10
  -2  11   2  107.89   32.20
   2  11  -2   46.20   28.80
  -2  11   2   76.19   32.10
   2 -11  -2  120.59   45.10
   2 -11  -2   67.59   37.40
  -2 -11   2  102.09   42.50
  -2 -11   2   80.19   38.40
  -2 -11   2   82.69   35.70
   2 -11  -2  115.89   41.20
   2  11  -1   85.89   43.00
  -2  11   1   74.29   35.80
  -2  11   1   35.40   23.10
   2  11  -1    7.80   22.80
   2  11  -1   15.10   22.10
   2 -11  -1    2.30   25.30
  -2 -11   1   69.09   33.80
  -2 -11   1   64.19   32.20
   2 -11  -1   69.59   31.90
  -2 -11   1   66.89   33.80
  -2  11   0  116.09   38.00
   2  11   0   73.89   28.00
   2  11   0  246.78   56.59
  -2  11   0  141.59   40.30
   2 -11   0   43.50   40.90
   2 -11   0  141.99   45.40
  -2 -11   0   10.30   37.90
  -2 -11   0  191.18   52.69
  -2 -11   0  119.79   43.70
   2  11   1   44.70   22.30
  -2  11  -1   63.79   30.50
   2  11   1   23.80   25.60
  -2  11  -1  105.79   39.00
  -2 -11  -1   38.20   32.50
   2 -11   1   74.79   32.60
  -2 -11  -1   -1.30   24.30
  -2 -11  -1   73.79   40.80
   2 -11   1  -27.80   30.10
   2  11   2    5.70   25.70
   2  11   2   26.30   22.50
   2  11   2   49.20   17.00
  -2  11  -2   43.80   28.70
  -2  11  -2   15.20   31.10
  -2  11  -2   58.29   37.10
  -2 -11  -2   32.40   28.50
   2 -11   2    1.30   27.40
   2 -11   2   28.20   27.60
  -2 -11  -2    7.00   31.10
  -2 -11  -2    7.80   28.50
   2  11   3   14.60   27.20
   2  11   3   31.60   13.70
  -2  11  -3   67.99   37.90
   2  11   3   45.10   23.50
  -2  11  -3    3.10   27.90
  -2 -11  -3   71.09   28.70
  -2 -11  -3   34.20   26.10
  -2 -11  -3   21.20   30.40
   2 -11   3   11.90   28.90
   2 -11   3   52.79   34.00
   2  11   4   10.30   26.20
   2  11   4   -0.70   25.50
  -2  11  -4   12.20   27.30
  -2  11  -4  -17.80   20.60
  -2  11  -4  -43.20   31.00
  -2 -11  -4   50.89   33.30
   2 -11   4   54.29   38.10
   2 -11   4  -64.99   32.10
   2  11   5    6.10   25.70
   2 -11   5  -24.80   24.40
  -2 -11  -5  -26.40   20.70
  -2 -11  -5   29.90   32.20
  -2 -11  -5   -7.90   33.60
  -2  11  -6   82.49   44.00
   2  11   6   55.59   30.70
  -2 -11  -6   34.40   26.80
  -2 -11  -6  -25.20   33.90
   2 -11   6  -36.30   29.70
  -2 -11  -6    4.70   30.40
  -2  12   5   10.30   32.10
  -2  12   5   -6.20   12.90
   2  12  -5   44.70   33.40
   2 -12  -5  -36.80   34.40
  -2 -12   5    9.50   22.90
   2 -12  -5   -6.20   25.90
  -2 -12   5  -11.20   28.10
   2 -12  -5   -9.20   23.00
   2  12  -4   24.40   35.50
   2  12  -4   25.90   33.70
  -2  12   4  -16.50   13.30
  -2  12   4  -33.20   23.80
   2 -12  -4  -14.50   24.30
  -2 -12   4   41.40   28.50
  -2 -12   4   34.00   33.90
   2 -12  -4   14.60   38.00
   2 -12  -4    3.50   30.00
   2  12  -3  -22.60   22.00
  -2  12   3  -37.70   23.50
   2 -12  -3   10.40   23.40
   2 -12  -3   11.90   40.60
   2 -12  -3   -7.70   19.90
  -2 -12   3   31.20   33.40
  -2 -12   3  -44.70   21.90
  -2  12   2  -22.80   18.10
   2  12  -2  -56.19   19.50
   2  12  -2   -2.90   32.70
  -2  12   2   13.30   27.80
  -2 -12   2  -32.50   35.10
  -2 -12   2   26.80   23.40
  -2 -12   2  -33.00   24.00
   2 -12  -2    6.30   36.90
   2 -12  -2  -24.50   23.10
   2  12  -1   -5.50   32.00
  -2  12   1  -22.30   21.70
  -2  12   1   24.70   27.00
   2  12  -1   14.90   22.10
  -2 -12   1  -48.60   30.40
  -2 -12   1   39.50   32.90
   2 -12  -1   -7.20   23.50
  -2 -12   1   12.80   26.80
   2 -12  -1   11.20   39.40
   2 -12  -1    7.40   31.60
   2  12   0  170.08   38.10
  -2  12   0   67.49   34.50
  -2  12   0   99.79   46.00
   2  12   0   63.69   30.90
  -2 -12   0  101.39   41.60
   2 -12   0   80.29   39.20
   2 -12   0   51.19   48.40
  -2 -12   0  102.89   45.90
   2  12   1   57.39   25.40
  -2  12  -1   34.80   35.30
  -2  12  -1   29.10   29.10
   2  12   1  126.59   44.60
  -2 -12  -1   46.40   35.90
   2 -12   1  -26.60   39.60
  -2 -12  -1   73.99   34.90
  -2 -12  -1  -80.99   33.70
   2 -12   1   45.00   29.10
   2  12   2    2.80   29.40
  -2  12  -2  -28.30   25.60
   2  12   2  -17.90   13.30
   2 -12   2  -14.30   32.50
   2 -12   2    8.40   23.60
  -2 -12  -2   -8.20   24.00
   2  12   3  -16.30   12.10
   2  12   3  -23.70   25.80
  -2  12  -3  -35.20   27.80
  -2  12  -3  -13.60   29.50
  -2 -12  -3   15.50   28.30
  -2 -12  -3  -40.00   21.00
   2 -12   3    7.90   30.50
  -2  12  -4   44.50   33.00
   2  12   4   50.89   36.10
  -2 -12  -4   25.90   28.40
  -2 -12  -4   14.80   30.00
   2 -12   4   11.70   31.50
  -2 -12  -4   59.89   36.80
  -2  13   1   29.00   30.40
  -2  13   1   -8.10   26.50
   2  13  -1  -17.20   23.50
   2 -13  -1  -36.10   44.80
   2  13   0    9.60   26.20
  -2  13   0   34.00   36.20
  -2  13   0  -32.80   27.60
   2  13   0  -45.50   21.60
   2 -13   0 -122.69   41.80
  -2 -13   0 -105.99   37.80
  -3   0  13  -17.80   19.70
   3   0 -13    1.40   15.00
   3   0 -13  -30.80   14.90
   3   0 -13   23.30   14.70
  -3   0  12   33.40   29.10
   3   0 -12   41.80   18.40
   3   0 -12   43.60   18.80
   3   0 -11    3.10   13.40
   3   0 -11    0.80   12.30
  -3   0  11  -22.40   14.10
   3   0 -11   -4.00   12.20
   3   0 -10    6.60   14.60
  -3   0  10   20.20   19.80
   3   0 -10   28.50   14.40
   3   0 -10   10.50   15.70
  -3   0  10    5.80    4.10
   3   0  -9   -3.90    7.30
   3   0  -9   -3.60    7.70
  -3   0   9   -5.90    4.00
  -3   0   9    1.40    4.50
  -3   0   9    7.80   12.60
   3   0  -9   -0.90    9.30
  -3   0   8   28.80    7.60
   3   0  -8   19.70    9.20
   3   0  -8   34.10   14.60
   3   0  -8   27.40   11.50
  -3   0   8   22.90   16.60
  -3   0   8   18.60    6.50
  -3   0   7   -5.00    4.30
   3   0  -7   -7.80    5.50
   3   0  -7   -6.00    6.10
  -3   0   7   -5.20   11.00
  -3   0   7    4.70    4.30
  -3   0   6  340.97   45.30
   3   0  -6  252.27   23.10
   3   0  -6  260.07   28.70
  -3   0   6  278.27   21.70
   3   0  -6  276.07   25.80
  -3   0   6  251.07   20.70
   3   0  -5   -2.70    5.10
  -3   0   5   -4.40    8.70
   3   0  -5   -8.50    4.20
  -3   0   5    3.40    3.90
   3   0  -5    0.90    4.30
   3   0  -5  -10.10    4.90
   3   0  -4    5.10    6.80
   3   0  -4   -0.10    3.60
  -3   0   4   -0.40    3.60
  -3   0   4   -6.30    8.30
  -3   0   4   -0.20    1.90
   3   0  -4    4.90    5.10
  -3   0   3   -2.50    3.80
   3   0  -3   -5.10    6.50
   3   0  -3   -4.30    4.00
   3   0  -3    3.90    5.20
  -3   0   3   -2.70    5.90
  -3   0   2 1709.23   99.19
   3   0  -2 1631.34   97.89
  -3   0   2 1659.83   90.79
   3   0  -2 1510.45   88.79
   3   0  -2 1389.56   93.29
  -3   0   2 1519.15   88.99
   3   0  -2 1616.44   90.39
   3   0  -1   -1.60    6.60
  -3   0   1   -4.60    4.00
   3   0  -1    1.50    3.40
   3   0  -1   -2.60    6.20
   3   0  -1    1.10    5.90
  -3   0   1   -6.50    6.40
   3   0  -1    1.30    6.20
  -3   0   1   -3.80    4.70
  -3   0   1   -1.40    6.00
   3   0   0  438.86   36.70
   3   0   0  438.76   35.50
  -3   0   0  547.75   37.50
  -3   0   0  392.06   32.50
   3   0   0  429.26   33.80
   3   0   0  490.05   34.80
  -3   0   0  469.85   37.20
  -3   0   0  472.75   33.90
  -3   0  -1   -4.80   13.10
  -3   0  -1   -6.50    9.10
   3   0   1    6.40    8.90
  -3   0  -1    2.20   10.10
   3   0   1   -6.40   11.60
   3   0   1   -3.30    7.80
   3   0   1   -0.30    9.20
  -3   0  -1   -1.30    7.30
   3   0   3   -0.90    5.00
  -3   0  -3   -3.10   12.80
   3   0   3    0.50   10.40
  -3   0  -3    9.40   10.40
   3   0   3   -6.70   11.20
  -3   0  -3    0.00   10.20
  -3   0  -3   -1.10    8.70
   3   0   3    1.00   10.40
   3   0   3   -4.30    9.20
  -3   0  -4  791.02   65.49
   3   0   4  738.93   57.69
   3   0   4  768.22   59.89
   3   0   4  686.93   63.29
  -3   0  -4  756.12   58.49
   3   0   4  780.22   63.39
  -3   0  -4  768.82   59.49
  -3   0  -4  834.42   66.09
  -3   0  -5  -16.80    8.70
  -3   0  -5   -6.40   10.30
   3   0   5   -9.20    6.00
   3   0   5   -3.80    8.80
  -3   0  -5    1.80   12.00
   3   0   5   10.00   13.70
  -3   0  -5    3.90   12.70
  -3   0  -6  112.39   28.80
  -3   0  -6  129.19   26.10
   3   0   6   64.79   21.70
   3   0   6   74.09   19.40
  -3   0  -6   84.89   22.60
   3   0   6  110.99   29.60
  -3   0  -6   77.19   25.80
  -3   0  -7   -9.40   12.70
  -3   0  -7    3.30   15.40
  -3   0  -7   -7.90   10.30
   3   0   7   13.00   14.90
   3   0   7   -3.80   14.00
  -3   0  -7   -3.50   15.10
   3   0   7  -16.50   10.50
   3   0   8  197.18   43.10
   3   0   8  171.88   34.20
  -3   0  -8  194.38   33.10
   3   0   8  102.39   27.40
  -3   0  -8  181.88   32.70
  -3   0  -8  255.97   47.30
  -3   0  -8  214.78   44.00
   3   0   9    7.30   14.60
   3   0   9   -7.80   15.30
  -3   0  -9   -7.50   12.90
   3   0   9  -16.30   15.40
   3   0   9   26.70   13.30
  -3   0  -9   -8.50   11.80
  -3   0  -9   -2.80   18.10
  -3   0  -9  -19.40   14.30
  -3   0 -10  -39.20   14.50
   3   0  10   -9.10   13.40
  -3   0 -10    0.10   13.00
   3   0  10   -1.40   15.20
  -3   0 -10    2.10   21.30
   3   0  10  -34.70   19.90
  -3   0 -10   10.10   22.20
   3   0  10    5.50   12.50
   3   0  11   15.10   18.20
  -3   0 -11    4.20   23.90
  -3   0 -11  -13.80   18.60
   3   0  11    6.00   23.20
  -3   0 -11   19.90   20.00
   3   0  11    5.40   14.90
  -3   0 -11  -12.50   22.90
   3   0  11   12.70   18.80
   3   0  12   19.50   22.90
   3   0  12   18.30   24.40
  -3   0 -12   14.00   21.70
  -3   0 -12  -29.20   22.80
  -3   0 -12   41.60   32.10
   3   0  12  -54.89   19.60
  -3   0 -12  -19.40   24.70
   3   1 -13   -4.40   15.30
  -3   1  13   32.20   23.70
   3   1 -13  -17.40   14.90
   3   1 -13    0.90   15.00
   3  -1 -13    2.80   11.60
   3  -1 -13    5.80   15.00
   3  -1 -13   18.30   21.00
  -3  -1  13   18.40   23.70
  -3   1  12   55.59   32.70
   3   1 -12   85.79   37.40
   3   1 -12   30.90   25.50
   3   1 -12   10.00   17.00
   3  -1 -12   81.79   19.00
   3  -1 -12   60.19   24.80
  -3  -1  12   76.59   36.30
   3  -1 -12   47.10   15.60
  -3  -1  12   74.39   17.20
  -3   1  11   74.09   31.70
   3   1 -11   16.60   16.20
   3   1 -11   70.89   23.30
   3  -1 -11   54.19   21.70
   3  -1 -11   84.79   20.00
   3  -1 -11   39.60   12.70
  -3  -1  11   34.70   23.20
  -3  -1  11  105.39   19.30
  -3   1  10  114.59   35.20
   3   1 -10   73.29   20.20
   3   1 -10  129.49   27.90
   3  -1 -10  118.89   29.80
   3  -1 -10  139.49   19.90
  -3  -1  10   62.49   27.80
  -3  -1  10   70.09   17.50
  -3   1   9   38.10   19.40
   3   1  -9   69.19   20.50
   3   1  -9   28.30   13.10
   3  -1  -9   50.09   17.10
   3  -1  -9   67.29   13.10
   3  -1  -9   87.39   15.60
  -3  -1   9   46.90   14.00
  -3  -1   9   56.99   25.50
  -3   1   8   48.90   20.10
   3   1  -8   58.89   18.20
   3   1  -8   37.20   15.80
   3   1  -8   55.29   14.00
  -3  -1   8   43.60   13.80
  -3  -1   8   41.30   19.30
   3  -1  -8   29.60   15.90
   3  -1  -8   41.60   19.60
   3  -1  -8   53.99   11.90
   3  -1  -8   39.30    9.70
   3   1  -7   51.79   12.60
   3   1  -7   78.69   19.70
   3   1  -7   52.19   14.10
  -3   1   7   59.39   22.20
   3  -1  -7   90.19   20.60
   3  -1  -7   61.99   19.90
   3  -1  -7   66.09   11.40
  -3  -1   7   73.09   24.40
   3  -1  -7   82.79   10.90
  -3  -1   7   51.29   15.60
   3   1  -6   27.80   12.00
   3   1  -6   43.10   10.10
  -3   1   6   25.60   14.50
   3   1  -6   43.80   12.60
  -3  -1   6   24.40   10.30
  -3  -1   6   16.30   15.90
   3  -1  -6   36.60    6.90
   3  -1  -6   32.60   13.70
   3  -1  -6   35.40    6.30
   3  -1  -6   30.00   15.10
  -3   1   5   13.90   10.00
   3   1  -5   14.40    6.00
   3   1  -5   23.70   11.00
   3   1  -5   30.90   10.80
  -3  -1   5   20.80   10.50
  -3  -1   5   10.20    9.80
   3  -1  -5   17.70    4.10
  -3  -1   5   21.00   11.00
   3  -1  -5   34.80   14.00
   3  -1  -5   18.80   10.50
   3   1  -4  315.07   21.70
   3   1  -4  346.67   30.60
  -3   1   4  339.27   37.70
   3   1  -4  341.27   29.70
  -3  -1   4  317.97   39.30
   3  -1  -4  283.47   35.70
  -3  -1   4  335.17   30.30
  -3  -1   4  329.97   28.70
  -3   1   3   67.09   16.00
  -3   1   3   71.39    6.60
   3   1  -3   96.99   18.70
   3   1  -3   88.39   15.80
   3   1  -3   88.69    8.20
   3  -1  -3  101.09    9.90
  -3  -1   3  108.99   19.50
   3  -1  -3  117.59   18.40
   3  -1  -3   99.29    8.70
  -3  -1   3   96.09   16.30
   3  -1  -3   86.69   17.10
  -3  -1   3  127.49   18.10
   3   1  -2 3753.02  218.08
  -3   1   2 4014.60  212.48
  -3   1   2 3625.84  218.08
   3   1  -2 3547.15  217.18
   3   1  -2 4398.76  214.38
   3  -1  -2 3897.71  215.08
   3  -1  -2 3987.70  213.18
   3  -1  -2 4063.99  218.38
   3  -1  -2 4003.80  224.28
  -3  -1   2 3750.92  217.98
  -3  -1   2 4011.70  218.78
  -3  -1   2 4298.67  213.08
  -3  -1   2 4023.10  223.58
  -3   1   1  103.09   14.60
   3   1  -1  104.59   17.00
  -3   1   1   68.39   13.80
   3   1  -1   70.29   14.30
  -3   1   1  102.29   17.00
   3   1  -1   71.29   14.70
   3   1  -1   90.99   13.40
   3  -1  -1   74.89   13.20
   3  -1  -1   90.09   14.60
  -3  -1   1   63.49   13.80
  -3  -1   1   87.29   13.80
   3  -1  -1   87.59   15.40
  -3  -1   1   75.79   15.40
   3   1   0 4898.91  274.47
  -3   1   0 4841.32  272.57
   3   1   0 5111.79  275.47
   3   1   0 4626.24  269.57
  -3   1   0 4886.91  272.17
  -3   1   0 5027.50  276.87
   3   1   0 5011.20  272.87
   3  -1   0 4661.83  271.97
   3  -1   0 4841.52  272.47
   3  -1   0 5206.38  277.67
  -3  -1   0 4415.66  269.07
   3  -1   0 5494.55  276.27
  -3  -1   0 5263.87  276.17
  -3  -1   0 5521.35  276.37
  -3  -1   0 5161.68  273.17
   3   1   1  364.26   34.90
  -3   1  -1  498.85   37.90
  -3   1  -1  365.56   34.70
   3   1   1  364.36   33.00
  -3   1  -1  365.86   34.90
  -3   1  -1  444.66   42.00
   3   1   1  367.46   28.80
   3   1   1  366.86   36.00
   3  -1   1  460.05   42.40
  -3  -1  -1  366.76   35.80
   3  -1   1  315.17   34.30
   3  -1   1  443.56   37.40
   3  -1   1  411.66   36.40
  -3  -1  -1  374.56   33.00
  -3  -1  -1  325.27   27.50
  -3  -1  -1  399.26   36.80
   3   1   3  241.18   22.90
  -3   1  -3  243.78   37.90
  -3   1  -3  246.48   29.90
  -3   1  -3  232.18   29.40
   3   1   3  233.98   27.90
  -3   1  -3  278.47   32.10
   3   1   3  220.18   34.50
   3   1   3  195.38   24.10
   3   1   3  189.68   29.60
  -3  -1  -3  219.28   23.50
   3  -1   3  268.57   34.50
   3  -1   3  234.38   31.20
   3  -1   3  196.78   31.10
  -3  -1  -3  279.87   28.90
  -3  -1  -3  252.17   32.70
  -3  -1  -3  208.88   33.10
  -3   1  -4 1169.28   78.49
   3   1   4  976.80   76.19
   3   1   4 1079.89   84.09
  -3   1  -4 1118.79   84.89
   3   1   4 1049.09   71.69
  -3   1  -4  991.70   76.39
   3   1   4  988.70   73.09
  -3   1  -4 1114.09   79.19
  -3  -1  -4 1033.60   79.29
   3  -1   4 1052.69   81.89
  -3  -1  -4 1005.90   69.59
  -3  -1  -4 1116.29   83.39
   3  -1   4 1069.69   78.59
   3  -1   4  992.90   78.49
  -3  -1  -4 1113.19   75.09
  -3   1  -5  158.28   34.40
  -3   1  -5  131.59   26.20
   3   1   5  116.99   29.60
  -3   1  -5  115.09   25.70
   3   1   5  143.69   27.40
  -3   1  -5  160.48   35.00
   3   1   5  157.48   26.90
   3   1   5  194.88   25.90
   3  -1   5  126.99   29.70
  -3  -1  -5  111.59   22.80
  -3  -1  -5  146.59   23.70
   3  -1   5  166.88   30.60
  -3  -1  -5  160.88   32.30
  -3  -1  -5  148.69   31.50
   3  -1   5  136.89   28.60
   3   1   6   58.09   20.20
  -3   1  -6   85.99   24.90
   3   1   6   75.69   19.10
  -3   1  -6   77.39   27.20
  -3   1  -6   99.29   25.30
  -3   1  -6   81.99   22.70
   3   1   6   89.19   22.00
   3   1   6   96.79   29.10
  -3  -1  -6   85.39   24.20
  -3  -1  -6   99.89   21.50
   3  -1   6  104.69   25.30
   3  -1   6   58.49   19.20
   3  -1   6   48.50   19.80
  -3  -1  -6   71.59   23.90
  -3  -1  -6   83.79   21.20
   3  -1   6   67.19   19.30
   3   1   7    8.50   13.10
  -3   1  -7   -0.70   16.30
  -3   1  -7   -7.00   13.80
  -3   1  -7   20.10   19.10
   3   1   7   13.80   10.80
  -3   1  -7  -10.10    9.50
   3  -1   7   -4.10   12.80
  -3  -1  -7   19.70   12.80
   3  -1   7    2.60   12.00
  -3  -1  -7   20.70   17.90
   3  -1   7   -6.20   10.50
  -3  -1  -7   14.00   12.40
   3  -1   7   10.80   16.20
  -3  -1  -7    5.80   18.20
   3   1   8   69.89   21.00
  -3   1  -8   65.09   19.90
  -3   1  -8  116.39   31.90
   3   1   8   65.79   22.40
   3   1   8   62.69   20.70
  -3   1  -8   39.30   23.80
  -3   1  -8   57.09   24.00
   3   1   8   18.00   19.30
  -3  -1  -8   77.39   29.60
   3  -1   8   10.80   18.90
   3  -1   8   68.09   23.90
  -3  -1  -8   27.70   20.80
  -3  -1  -8   55.29   16.10
   3  -1   8   36.30   20.50
  -3  -1  -8   52.19   29.20
   3  -1   8   31.10   17.30
  -3   1  -9   11.60   19.80
   3   1   9    8.50   11.70
   3   1   9    0.70   18.10
   3   1   9   -4.80   10.80
   3   1   9   -2.30   11.20
  -3   1  -9   13.20   18.50
  -3   1  -9   15.90   25.20
  -3   1  -9   -3.40   14.80
  -3  -1  -9  -11.80   16.20
   3  -1   9  -16.60   12.80
  -3  -1  -9   22.60   14.10
  -3  -1  -9   -4.70   18.60
   3  -1   9  -14.10   19.10
   3  -1   9   23.50   17.00
   3  -1   9    5.40   18.00
  -3  -1  -9    3.50   15.20
  -3   1 -10   -3.80   18.10
   3   1  10   -8.20   13.70
  -3   1 -10    3.70   21.30
   3   1  10   14.30   17.80
  -3   1 -10  -19.90   12.30
   3   1  10   -3.70   14.90
  -3   1 -10  -29.60   20.80
   3   1  10   26.00   21.40
   3  -1  10   -2.70   17.80
   3  -1  10   10.10   17.40
  -3  -1 -10   30.60   22.60
   3  -1  10    6.00   13.50
  -3  -1 -10   59.79   28.80
   3  -1  10    7.30   20.20
  -3  -1 -10   24.80   16.20
  -3  -1 -10   -0.70   20.80
   3   1  11    9.20   23.40
  -3   1 -11  -45.80   19.10
  -3   1 -11    9.10   22.40
  -3   1 -11   -7.80   20.60
   3   1  11   -7.50   19.70
   3   1  11   -4.70   14.10
  -3   1 -11    2.50   17.00
   3   1  11    2.60   18.50
  -3  -1 -11   11.80   15.90
  -3  -1 -11   -6.10   22.00
   3  -1  11   -5.10   19.70
  -3  -1 -11  -47.60   19.50
  -3  -1 -11   11.40   24.40
   3  -1  11  -12.10   19.90
   3  -1  11  -39.00   18.40
   3  -1  11   18.70   20.50
  -3   1 -12   14.30   26.20
  -3   1 -12  -47.10   18.70
  -3   1 -12   12.40   28.80
   3   1  12   18.70   19.50
   3   1  12   20.40   22.40
   3   1  12   -7.70   33.40
  -3   1 -12    8.40   20.80
  -3  -1 -12   14.10   28.90
   3  -1  12   11.00   25.10
   3  -1  12   -6.80   24.40
  -3  -1 -12   -9.30   24.50
  -3  -1 -12  -59.39   20.10
  -3  -1 -12   -3.50   16.50
   3  -1  12   41.40   30.40
   3  -1  12   -0.70   23.30
   3   2 -13   40.10   22.50
   3   2 -13   50.09   24.80
   3  -2 -13   16.50    8.70
  -3  -2  13   13.40   27.50
   3  -2 -13   12.60    7.20
   3  -2 -13   26.00   21.30
  -3  -2  13   39.50   20.40
  -3  -2  13   -4.00   14.90
   3   2 -12   29.70   17.20
  -3   2  12   61.59   24.50
   3   2 -12   24.30   13.90
   3   2 -12   44.70   22.50
  -3  -2  12  -17.50   23.80
  -3  -2  12    9.70   17.90
   3  -2 -12   42.20   12.40
   3  -2 -12   30.80   10.20
   3  -2 -12    3.40   16.20
  -3  -2  12  -13.20   17.90
   3   2 -11  -16.30    9.90
   3   2 -11   -2.20   17.30
   3   2 -11  -30.20   13.50
  -3   2  11    9.80   14.70
  -3  -2  11  -14.40   12.40
   3  -2 -11   -5.30    6.50
   3  -2 -11  -20.90   12.00
  -3  -2  11   -2.20   19.50
   3   2 -10   27.70   20.50
   3   2 -10   17.50   12.20
  -3   2  10   -0.70   15.60
  -3  -2  10   10.30   13.40
  -3  -2  10   -0.50   17.70
  -3  -2  10    4.80   14.30
   3  -2 -10  -13.40    6.60
   3  -2 -10    2.40   15.50
   3  -2 -10  -21.00   14.30
   3  -2 -10    6.80    6.70
   3   2  -9   42.70   12.10
   3   2  -9   65.19   22.00
  -3   2   9   69.59   25.40
   3   2  -9   18.30   15.20
   3  -2  -9   30.50    9.50
  -3  -2   9   44.20   24.70
   3  -2  -9   42.50   27.20
   3  -2  -9   27.00    6.90
  -3  -2   9   35.30   16.70
   3  -2  -9   20.70   16.70
   3   2  -8    5.70    9.50
   3   2  -8   46.60   19.10
   3   2  -8   49.80   11.10
  -3   2   8   38.90   20.10
   3  -2  -8   16.30   13.30
   3  -2  -8   27.40    7.20
  -3  -2   8   20.20   15.10
  -3  -2   8   42.20   16.30
   3  -2  -8   37.80   17.60
   3  -2  -8   23.90    5.80
  -3  -2   8   17.40   12.20
  -3   2   7   54.49   20.60
   3   2  -7   93.19   11.70
   3   2  -7   82.49   18.80
   3   2  -7   92.19   23.50
   3  -2  -7  115.09   26.00
   3  -2  -7   73.19    7.90
  -3  -2   7   77.19   20.90
  -3  -2   7  113.39   29.60
   3  -2  -7   78.69    9.30
  -3  -2   7  116.29   23.00
   3  -2  -7   54.09   19.50
   3   2  -6 1975.60  122.29
   3   2  -6 2114.69  127.29
  -3   2   6 2210.28  140.49
   3  -2  -6 2004.00  130.29
  -3  -2   6 1810.32  136.99
  -3  -2   6 2036.50  122.39
   3  -2  -6 1947.51  137.69
   3  -2  -6 1621.84  102.89
  -3  -2   6 1864.61  124.09
   3   2  -5  687.73   57.19
   3   2  -5  706.23   54.69
   3  -2  -5  724.83   64.59
  -3  -2   5  820.82   56.99
   3  -2  -5  648.34   58.49
  -3  -2   5  637.64   55.89
   3  -2  -5  649.83   38.90
   3  -2  -5  701.53   38.60
   3  -2  -5  714.93   51.79
   3   2  -4    4.00    9.70
   3   2  -4   13.10   10.60
   3  -2  -4    8.90    3.90
   3  -2  -4   20.10    8.60
   3  -2  -4    5.40    8.70
   3  -2  -4    9.60    4.50
  -3  -2   4    2.20   10.30
  -3  -2   4   12.90   11.00
  -3   2   3 2895.21  162.18
   3   2  -3 2402.86  162.98
  -3   2   3 2996.30  153.78
   3   2  -3 2971.80  167.58
   3  -2  -3 2822.62  157.38
  -3  -2   3 2788.32  151.08
   3  -2  -3 2942.41  173.58
   3  -2  -3 3077.79  161.28
  -3  -2   3 2470.75  166.08
  -3  -2   3 3006.40  166.48
   3  -2  -3 2804.22  155.68
   3   2  -2  867.81   62.79
   3   2  -2  801.22   54.99
  -3   2   2  900.41   55.79
   3   2  -2  815.22   63.19
  -3   2   2  891.81   58.59
  -3   2   2  971.20   59.99
  -3  -2   2  927.91   64.29
   3  -2  -2  884.31   56.79
   3  -2  -2  885.11   59.29
  -3  -2   2  920.51   63.79
   3  -2  -2 1017.80   59.59
  -3  -2   2  902.01   55.39
  -3   2   1 1421.06   87.29
  -3   2   1 1378.56   82.99
   3   2  -1 1415.06   88.19
   3   2  -1 1376.56   87.69
   3   2  -1 1304.57   83.69
  -3   2   1 1300.27   82.09
   3  -2  -1 1396.26   83.99
   3  -2  -1 1347.77   86.59
   3  -2  -1 1369.46   83.39
  -3  -2   1 1277.37   87.59
  -3  -2   1 1482.15   85.09
  -3  -2   1 1173.68   85.79
   3   2   0 2416.56  160.58
   3   2   0 2963.50  167.78
   3   2   0 2972.60  169.48
  -3   2   0 3334.27  168.68
  -3   2   0 2886.51  167.08
   3   2   0 2742.93  168.98
  -3   2   0 3099.79  173.88
   3  -2   0 2700.63  165.88
  -3  -2   0 2813.62  167.78
   3  -2   0 2958.00  168.78
   3  -2   0 2824.12  171.38
  -3  -2   0 3080.29  170.58
  -3  -2   0 3126.09  170.98
  -3   2  -1 6177.98  357.46
  -3   2  -1 7047.89  361.56
   3   2   1 6515.65  356.46
   3   2   1 6198.28  348.17
   3   2   1 6164.08  362.56
  -3   2  -1 6486.25  364.56
   3   2   1 6603.04  361.06
   3  -2   1 6285.27  363.06
  -3  -2  -1 6994.10  358.06
   3  -2   1 6707.73  359.86
  -3  -2  -1 6843.92  363.86
   3  -2   1 6456.25  359.56
  -3  -2  -1 6689.53  359.76
   3  -2   1 6063.49  357.66
  -3   2  -2  181.18   33.40
   3   2   2  202.88   28.80
  -3   2  -2  209.08   36.30
  -3   2  -2  231.18   28.50
   3   2   2  111.59   14.90
   3   2   2  165.28   30.70
   3   2   2  165.58   25.50
  -3  -2  -2  167.58   16.10
  -3  -2  -2  174.18   29.90
   3  -2   2  175.78   28.20
   3  -2   2  137.99   25.20
   3  -2   2  148.29   29.40
  -3  -2  -2  184.98   26.60
  -3  -2  -2  197.18   30.10
  -3   2  -3  267.67   33.10
   3   2   3  233.68   30.70
   3   2   3  257.97   41.60
  -3   2  -3  326.47   41.80
   3   2   3  234.68   23.30
   3   2   3  261.57   30.10
  -3   2  -3  300.17   35.70
  -3   2  -3  336.37   34.70
  -3  -2  -3  280.07   37.20
  -3  -2  -3  327.57   35.20
   3  -2   3  305.27   35.40
  -3  -2  -3  279.37   22.80
   3  -2   3  228.68   31.40
  -3  -2  -3  270.47   26.20
   3  -2   3  276.77   42.30
   3  -2   3  246.78   33.80
  -3  -2  -3  292.27   30.50
  -3   2  -4  188.98   33.00
  -3   2  -4  258.47   37.60
   3   2   4  217.88   33.00
  -3   2  -4  232.88   41.60
   3   2   4  205.38   28.00
   3   2   4  223.58   40.60
  -3  -2  -4  264.57   28.50
  -3  -2  -4  267.27   38.50
   3  -2   4  229.58   39.20
  -3  -2  -4  259.77   23.50
  -3  -2  -4  226.38   29.50
   3  -2   4  238.38   37.60
   3  -2   4  395.06   40.80
  -3  -2  -4  241.98   41.30
   3   2   5  323.87   51.99
  -3   2  -5  408.06   45.60
  -3   2  -5  411.36   44.60
   3   2   5  332.27   38.70
  -3   2  -5  428.36   44.10
   3   2   5  356.96   37.50
   3  -2   5  314.87   48.30
   3  -2   5  337.87   42.10
  -3  -2  -5  366.06   32.40
   3  -2   5  328.97   41.30
  -3  -2  -5  291.97   36.70
  -3  -2  -5  349.87   38.60
  -3  -2  -5  382.66   45.20
  -3  -2  -5  410.36   49.00
  -3   2  -6   -3.20   15.10
  -3   2  -6   -2.60   13.00
  -3   2  -6  -15.40    9.50
   3   2   6   11.20   15.00
   3   2   6   10.80   11.20
  -3   2  -6    0.20   13.80
   3   2   6   16.90   13.30
   3  -2   6    1.10   12.40
   3  -2   6  -26.00   12.70
   3  -2   6    9.20   13.00
  -3  -2  -6   23.90   18.60
  -3  -2  -6  -10.60   11.90
  -3  -2  -6   16.30   12.30
   3   2   7   79.79   21.80
   3   2   7   78.29   20.60
  -3   2  -7   53.19   20.20
   3   2   7  100.59   31.20
  -3   2  -7   85.49   25.20
  -3   2  -7   48.00   21.10
  -3   2  -7   62.19   27.30
  -3  -2  -7   88.39   27.30
   3  -2   7   67.09   23.10
  -3  -2  -7   50.79   16.40
   3  -2   7   37.00   20.10
   3  -2   7   57.79   26.00
  -3  -2  -7  118.39   25.70
  -3  -2  -7   71.29   26.00
  -3   2  -8  269.07   53.59
  -3   2  -8  229.58   41.70
  -3   2  -8  258.07   45.50
  -3   2  -8  200.98   38.60
   3   2   8  209.68   45.20
  -3  -2  -8  340.57   40.50
   3  -2   8  289.57   46.50
   3  -2   8  239.28   43.20
  -3  -2  -8  170.58   42.90
   3  -2   8  204.48   41.00
  -3  -2  -8  220.48   43.60
   3  -2   8  161.68   37.40
  -3  -2  -8  310.07   34.20
  -3   2  -9    1.90   20.60
  -3   2  -9   -6.70   19.90
  -3   2  -9  -24.70   12.40
  -3   2  -9  -29.70   13.60
   3   2   9  -17.20   12.20
   3   2   9   -1.70   17.30
   3   2   9    7.20   13.00
  -3  -2  -9  -32.40   13.20
  -3  -2  -9  -11.90   11.50
   3  -2   9   27.00   20.00
   3  -2   9   -1.10   13.20
  -3  -2  -9   15.10   21.10
   3  -2   9    7.30   22.00
  -3  -2  -9   13.20   18.00
   3  -2   9   -8.60   13.00
  -3   2 -10   15.40   29.10
  -3   2 -10    9.30   19.60
   3   2  10   53.39   18.20
   3   2  10   25.30   26.00
   3   2  10   28.50   18.40
  -3   2 -10   24.70   21.70
  -3   2 -10   38.40   28.30
  -3  -2 -10    5.50   21.50
  -3  -2 -10    9.50   23.00
   3  -2  10   46.30   26.00
  -3  -2 -10   20.30   15.40
   3  -2  10   40.90   21.00
   3  -2  10   20.90   25.60
   3  -2  10   75.09   30.10
  -3  -2 -10   49.20   39.60
  -3   2 -11   62.29   30.10
   3   2  11   65.39   35.50
  -3   2 -11   36.80   21.30
   3   2  11   30.90   16.40
   3   2  11   46.10   19.40
  -3   2 -11   38.10   27.40
  -3   2 -11    1.60   24.80
  -3  -2 -11   37.90   32.30
  -3  -2 -11   29.50   33.00
  -3  -2 -11   31.90   23.60
   3  -2  11    4.20   21.90
   3  -2  11   28.60   25.20
   3  -2  11    6.90   19.80
  -3   2 -12  -40.80   16.60
  -3   2 -12  -44.90   23.30
  -3   2 -12  -21.00   25.80
  -3   2 -12  -19.30   22.30
   3   2  12   -0.90   17.00
   3   2  12  -26.00   25.00
   3  -2  12    3.60   21.90
  -3  -2 -12   -8.60   34.00
  -3  -2 -12    1.90   17.50
  -3  -2 -12  -11.10   25.10
  -3  -2 -12  -28.30   21.00
   3  -2  12  -16.60   24.10
   3  -2  12   25.40   29.70
   3  -2  12  -19.30   20.30
   3   3 -13   12.70   22.20
   3   3 -13    6.10   23.00
  -3  -3  13  -45.20   21.00
  -3  -3  13    2.30   27.80
   3  -3 -13  -10.20   19.50
   3  -3 -13   32.90   15.00
   3   3 -12   32.80   25.40
   3   3 -12  103.19   30.00
  -3  -3  12   45.50   24.60
   3  -3 -12   82.29   29.30
  -3  -3  12   99.19   38.10
  -3  -3  12   48.20   26.70
   3  -3 -12   55.59   17.70
   3   3 -11   41.00   26.50
   3  -3 -11   32.60   25.00
  -3  -3  11   44.10   24.50
  -3  -3  11   76.99   23.50
   3  -3 -11   -0.30   16.70
   3  -3 -11   22.50    6.90
  -3  -3  11   66.39   34.70
   3  -3 -11   51.79   10.60
   3  -3 -11   17.30   16.30
   3   3 -10   -5.60   13.90
   3   3 -10   -0.90   14.30
   3  -3 -10  -11.50   15.10
  -3  -3  10  -17.50   13.70
   3  -3 -10  -16.70    7.70
  -3  -3  10   -8.20   14.20
   3  -3 -10   -5.10    4.90
  -3  -3  10    7.10   14.60
   3  -3 -10    8.80   17.10
   3  -3 -10    1.10    5.70
   3   3  -9   22.40   17.10
   3   3  -9   57.39   26.10
   3  -3  -9   62.89   23.10
  -3  -3   9    3.50   17.80
   3  -3  -9   55.39   10.70
   3  -3  -9   42.90    8.20
  -3  -3   9   62.39   21.30
   3  -3  -9   44.10   16.40
  -3  -3   9   75.69   22.80
   3  -3  -9   28.40   17.50
   3   3  -8   15.20   16.20
   3   3  -8    1.00   11.70
   3  -3  -8   12.30    9.60
   3  -3  -8   -0.30    5.30
   3  -3  -8    4.60    4.10
  -3  -3   8    5.90   12.40
   3  -3  -8   27.00   15.60
  -3  -3   8    4.50   13.50
  -3  -3   8  -10.50   11.10
   3  -3  -8   -0.10   11.40
   3   3  -7  529.45   51.19
   3   3  -7  458.25   52.69
  -3  -3   7  608.34   53.99
   3  -3  -7  509.85   34.60
   3  -3  -7  506.15   43.50
  -3  -3   7  545.45   54.59
   3  -3  -7  605.04   60.29
   3  -3  -7  489.65   33.50
   3   3  -6  487.85   49.30
   3   3  -6  633.54   57.89
   3  -3  -6  613.64   58.29
   3  -3  -6  506.65   41.90
  -3  -3   6  500.25   53.09
   3  -3  -6  544.65   60.19
   3  -3  -6  533.15   35.10
  -3  -3   6  570.24   52.39
   3  -3  -6  502.65   35.30
   3   3  -5  455.05   47.90
   3   3  -5  492.25   46.10
   3  -3  -5  414.06   32.80
   3  -3  -5  536.05   54.89
  -3  -3   5  451.35   48.40
  -3  -3   5  466.15   46.00
   3  -3  -5  427.36   31.00
   3  -3  -5  488.75   37.00
   3   3  -4   -0.80    9.70
   3   3  -4   -2.00   13.70
  -3  -3   4   17.60   13.80
   3  -3  -4   13.70    6.30
   3  -3  -4    9.60    7.50
  -3  -3   4   17.90    4.60
  -3  -3   4   12.90   12.50
   3  -3  -4   19.00   11.30
   3  -3  -4   14.30    7.40
  -3   3   3  153.38   20.80
  -3   3   3  155.98   23.90
   3   3  -3  201.98   32.50
  -3   3   3  169.18   18.70
   3   3  -3  143.09   26.80
  -3  -3   3  174.68   28.40
   3  -3  -3  193.38   22.10
  -3  -3   3  157.48   17.10
   3  -3  -3  205.78   20.70
  -3  -3   3  166.18   29.50
   3  -3  -3  165.48   19.70
  -3   3   2  192.18   22.70
  -3   3   2  199.28   24.60
   3   3  -2  183.68   29.70
   3   3  -2  241.78   34.20
   3  -3  -2  242.48   23.70
  -3  -3   2  185.28   22.30
  -3  -3   2  209.68   31.90
   3  -3  -2  198.58   25.80
  -3  -3   2  185.48   31.00
   3  -3  -2  210.68   23.40
  -3   3   1   -9.10    6.10
  -3   3   1    2.90    9.60
  -3   3   1   11.70    9.90
   3   3  -1    0.90    8.60
   3   3  -1   -3.60    8.20
   3   3  -1   11.40   11.70
   3  -3  -1    3.10    8.60
   3  -3  -1   -3.00    8.20
   3  -3  -1   -1.30    9.90
  -3  -3   1    0.00    6.40
  -3  -3   1    8.10   10.90
  -3  -3   1    4.40   12.20
  -3   3   0  472.75   43.50
   3   3   0  529.35   46.00
  -3   3   0  538.45   49.30
   3   3   0  528.15   46.60
   3   3   0  505.95   46.00
  -3  -3   0  524.35   46.50
   3  -3   0  525.25   44.40
  -3  -3   0  488.95   45.80
   3  -3   0  519.05   45.30
   3  -3   0  489.65   48.20
  -3  -3   0  500.75   46.10
  -3   3  -1 1643.94  104.39
  -3   3  -1 1620.94  105.09
   3   3   1 1516.55  108.19
   3   3   1 1428.06   91.39
  -3   3  -1 1670.33  111.79
   3   3   1 1659.03  103.89
   3   3   1 1632.14  104.89
   3  -3   1 1531.85  105.19
  -3  -3  -1 1741.43  105.29
   3  -3   1 1559.04  105.69
  -3  -3  -1 1594.94  104.79
  -3  -3  -1 1554.74  108.19
   3  -3   1 1654.13  111.99
   3   3   2  358.16   43.40
  -3   3  -2  433.26   47.70
  -3   3  -2  356.96   40.60
   3   3   2  357.66   26.30
  -3   3  -2  389.26   42.20
   3   3   2  387.06   39.30
   3   3   2  430.16   39.30
  -3  -3  -2  451.75   42.60
   3  -3   2  413.16   42.90
  -3  -3  -2  410.46   45.70
   3  -3   2  475.25   45.60
   3  -3   2  371.26   39.40
   3  -3   2  398.86   46.30
  -3  -3  -2  416.56   39.70
   3   3   3   19.70   15.40
   3   3   3   27.40    6.70
  -3   3  -3   11.90   11.60
   3   3   3   49.80   17.30
   3   3   3   17.50   13.80
  -3   3  -3   12.40   19.20
  -3  -3  -3   24.50    6.00
   3  -3   3   21.40   16.40
  -3  -3  -3   39.60   17.20
  -3  -3  -3   14.00   13.00
  -3  -3  -3   29.50   16.70
   3  -3   3    2.30   12.90
   3  -3   3   21.50   13.80
   3   3   4    0.00   11.80
   3   3   4   -2.10   10.80
   3   3   4   11.90   15.90
  -3   3  -4    6.30   13.20
  -3   3  -4   15.40   18.00
   3  -3   4   13.60   14.00
   3  -3   4   18.80   14.80
  -3  -3  -4   23.10   17.00
  -3  -3  -4   29.00   16.00
  -3  -3  -4   16.10   13.40
  -3  -3  -4   15.10    5.40
  -3  -3  -4   10.00    7.60
   3  -3   4   14.60   12.50
   3   3   5  193.18   30.30
  -3   3  -5  174.68   38.70
   3   3   5  153.48   28.40
   3   3   5  194.28   41.50
  -3   3  -5  169.58   34.20
  -3   3  -5  222.28   38.00
   3  -3   5  245.78   41.00
  -3  -3  -5  236.88   56.69
  -3  -3  -5  170.58   17.60
   3  -3   5  187.88   38.80
  -3  -3  -5  228.88   42.80
   3  -3   5  188.18   34.00
  -3  -3  -5  168.28   28.20
  -3  -3  -5  151.98   25.30
   3   3   6   51.79   22.40
  -3   3  -6   57.89   23.00
   3   3   6   79.09   21.50
  -3   3  -6   72.39   29.10
   3   3   6   31.90   12.90
  -3   3  -6   33.00   19.10
  -3  -3  -6   22.10   18.10
  -3  -3  -6   77.19   24.10
  -3  -3  -6   27.20   16.00
  -3  -3  -6   39.90   10.50
   3  -3   6   61.39   23.60
   3  -3   6   39.00   20.40
   3  -3   6   35.90   22.20
  -3  -3  -6   25.20   12.00
  -3   3  -7   83.39   27.20
   3   3   7   73.79   20.20
   3   3   7   69.19   29.10
  -3   3  -7  109.39   30.00
   3   3   7   80.09   21.40
  -3   3  -7   93.09   36.60
   3  -3   7  109.19   29.60
   3  -3   7   50.29   25.50
  -3  -3  -7   50.99   16.90
  -3  -3  -7   68.49   21.10
  -3  -3  -7  115.69   31.30
   3  -3   7   51.19   20.50
  -3  -3  -7  102.39   33.40
  -3  -3  -7   65.09   13.70
  -3   3  -8   13.40   16.00
   3   3   8    2.20    9.60
  -3   3  -8   -1.50   18.80
   3   3   8   11.90   16.50
   3   3   8   40.70   23.80
   3  -3   8   15.30   18.70
  -3  -3  -8   -1.80   16.10
  -3  -3  -8  -10.40   13.10
   3  -3   8  -23.80   15.50
  -3  -3  -8    6.90    8.30
  -3  -3  -8  -20.80   14.20
   3  -3   8  -11.80   13.70
  -3   3  -9    2.40   20.60
  -3   3  -9   23.60   19.60
  -3   3  -9   -0.40   16.20
   3   3   9   -5.20   10.80
   3   3   9  -17.90   18.50
  -3  -3  -9  -11.90   16.90
  -3  -3  -9   17.10   21.40
   3  -3   9   -1.50   23.30
   3  -3   9    5.00   17.60
  -3  -3  -9   24.20   22.00
   3  -3   9  -27.80   12.00
  -3  -3  -9   -1.20    8.90
   3  -3   9   -7.60   14.10
  -3   3 -10    6.60   20.70
   3   3  10  -11.40   21.50
   3   3  10   10.20   14.60
  -3   3 -10   12.50   16.70
   3   3  10   15.20   16.50
  -3   3 -10   21.30   28.70
  -3  -3 -10   19.80   14.20
   3  -3  10  -10.80   18.20
  -3  -3 -10   45.50   23.60
  -3  -3 -10   40.10   20.40
  -3  -3 -10   16.70   22.50
   3  -3  10  -16.00   15.40
   3  -3  10   24.60   19.60
   3   3  11   24.30   18.80
  -3   3 -11   -0.40   22.10
  -3   3 -11  -10.60   31.70
   3   3  11   -1.70   15.10
  -3   3 -11    4.70   26.70
  -3  -3 -11  -29.80   19.60
  -3  -3 -11  -43.10   19.90
  -3  -3 -11    6.00   12.20
   3  -3  11    0.50   36.10
  -3  -3 -11   -7.10   24.30
   3  -3  11   19.40   23.70
   3  -3  11   -0.20   22.10
  -3   3 -12    4.00   26.30
   3   3  12   17.30   39.10
  -3   3 -12   -2.70   26.70
   3   3  12  -26.50   19.90
  -3  -3 -12  -19.80   12.70
   3  -3  12  -18.60   25.60
   3  -3  12   25.20   24.50
  -3  -3 -12  -34.70   23.20
  -3  -3 -12  -54.89   22.70
  -3  -3 -12  -43.40   25.10
   3  -3  12   -6.90   21.30
   3   4 -13   -3.50   24.50
   3   4 -13  -14.20   31.80
  -3  -4  13    8.70   25.20
   3  -4 -13  -32.00   21.80
  -3  -4  13  -38.30   21.60
   3  -4 -13    4.40   12.60
   3   4 -12   28.80   26.90
  -3  -4  12   -1.40   22.10
   3  -4 -12  -21.50   19.00
  -3  -4  12   16.70   28.80
  -3  -4  12   -2.10   17.30
   3  -4 -12   11.90   16.80
   3   4 -11   20.20   15.70
   3   4 -11   13.40   19.80
  -3  -4  11    1.20   20.60
  -3  -4  11    7.50   17.40
   3  -4 -11   20.50   16.40
   3  -4 -11   -0.80    4.20
  -3  -4  11    9.70   21.90
   3  -4 -11    2.20    9.40
   3  -4 -11  -14.80   13.10
   3   4 -10   -5.50   14.50
   3   4 -10   -4.50   18.00
  -3  -4  10   37.70   27.60
  -3  -4  10    0.50   16.20
   3  -4 -10   11.00    9.40
   3  -4 -10    7.40   17.00
  -3  -4  10   23.20   17.30
   3  -4 -10    5.30    6.10
   3  -4 -10    7.90    6.80
   3  -4 -10    0.40   16.90
   3   4  -9   81.69   25.30
   3   4  -9   55.39   27.00
  -3  -4   9   24.20   17.80
   3  -4  -9   29.60    9.10
   3  -4  -9    9.90   11.60
  -3  -4   9   35.50   25.80
   3  -4  -9   24.30   20.50
   3  -4  -9   29.60   21.10
   3  -4  -9   34.60   10.80
  -3  -4   9   57.99   21.70
   3   4  -8    3.50   14.90
   3   4  -8   25.50   19.80
   3  -4  -8   38.70   11.40
   3  -4  -8   14.20   17.00
   3  -4  -8   26.30    8.50
  -3  -4   8   10.40   15.90
  -3  -4   8    4.90   15.60
   3  -4  -8   19.60    9.90
   3  -4  -8   27.20   20.10
   3   4  -7   35.70   19.90
   3   4  -7   72.69   26.30
  -3  -4   7   67.39   22.80
   3  -4  -7   47.50   13.10
   3  -4  -7   49.80   11.90
   3  -4  -7   69.99   22.40
   3  -4  -7   45.50   22.20
  -3  -4   7   43.00   21.00
   3  -4  -7   56.19   12.50
   3   4  -6   50.79   22.10
  -3   4   6   27.60    4.70
   3   4  -6   23.60   15.60
   3  -4  -6   23.00    9.50
   3  -4  -6   45.20   18.40
   3  -4  -6   52.89   40.70
   3  -4  -6   16.50    8.70
   3  -4  -6   30.60   11.30
  -3  -4   6   14.90   17.40
  -3  -4   6   18.70   16.70
   3   4  -5 1533.15  110.09
   3   4  -5 1712.83  128.29
  -3   4   5 1614.84   91.69
   3  -4  -5 1561.04   94.49
   3  -4  -5 1484.35   97.19
  -3  -4   5 1760.32  114.19
   3  -4  -5 1552.34  118.69
  -3  -4   5 1606.24   89.19
  -3  -4   5 1522.65  114.49
   3  -4  -5 1457.35   94.09
  -3  -4   5 1457.45   89.09
  -3   4   4  130.19   19.20
  -3   4   4   77.79   16.50
   3   4  -4  109.19   27.90
   3   4  -4   68.99   21.60
  -3  -4   4   90.69   14.80
   3  -4  -4   88.89   15.50
   3  -4  -4   90.09   19.40
  -3  -4   4   88.99   25.80
   3  -4  -4  126.19   20.40
  -3  -4   4  139.19   30.80
   3   4  -3 2190.98  153.78
  -3   4   3 2397.66  142.09
  -3   4   3 2445.46  143.89
  -3   4   3 2728.73  141.99
   3   4  -3 2404.86  153.38
   3  -4  -3 2188.08  145.59
   3  -4  -3 2415.06  143.79
  -3  -4   3 2036.90  153.28
   3  -4  -3 2629.64  141.39
  -3  -4   3 2241.98  140.59
  -3  -4   3 2652.83  157.08
   3   4  -2   31.00   17.60
  -3   4   2   19.30   12.80
  -3   4   2   26.10   11.50
   3   4  -2   24.10   13.90
  -3   4   2   25.40   11.30
  -3  -4   2   11.30   14.30
  -3  -4   2   21.40   11.20
   3  -4  -2   17.20   10.90
  -3  -4   2   20.10   14.60
   3  -4  -2   16.60   13.40
   3  -4  -2   39.00   13.00
  -3   4   1    8.50   10.00
   3   4  -1    4.00   10.30
  -3   4   1   34.10   15.70
   3   4  -1    1.30   14.00
  -3   4   1    8.70    8.50
  -3  -4   1   21.10   15.80
   3  -4  -1   14.10   10.70
   3  -4  -1    7.20   12.10
  -3  -4   1    9.00   10.30
  -3  -4   1   -0.50   11.50
   3  -4  -1   26.20   13.30
   3   4   0  674.73   58.59
  -3   4   0  645.04   60.39
   3   4   0  727.73   59.59
  -3   4   0  581.54   54.89
   3   4   0  581.64   56.99
  -3   4   0  657.33   53.89
  -3  -4   0  725.43   59.49
   3  -4   0  642.24   67.59
   3  -4   0  649.24   57.39
  -3  -4   0  735.83   60.69
  -3  -4   0  700.13   59.59
   3  -4   0  693.93   56.49
   3   4   1 1217.88   86.79
  -3   4  -1 1116.19   85.99
   3   4   1 1243.88   86.29
  -3   4  -1 1238.28   93.59
   3   4   1 1063.59   88.39
  -3   4  -1 1295.17   86.99
   3  -4   1 1173.38   88.19
   3  -4   1 1153.68   92.89
   3  -4   1 1109.29   86.59
  -3  -4  -1 1269.57   87.89
  -3  -4  -1 1164.98   85.99
  -3  -4  -1 1101.79   88.69
   3   4   2  561.24   37.30
   3   4   2  527.05   57.89
  -3   4  -2  687.03   64.19
   3   4   2  619.44   53.09
   3   4   2  578.94   53.59
  -3   4  -2  587.04   55.39
  -3   4  -2  635.04   57.79
   3  -4   2  546.55   55.79
  -3  -4  -2  611.44   55.29
  -3  -4  -2  690.03   63.79
   3  -4   2  504.45   55.09
   3  -4   2  599.64   62.39
  -3  -4  -2  586.54   71.09
  -3   4  -3    7.90   18.10
   3   4   3   33.70   18.50
  -3   4  -3   56.59   20.30
   3   4   3   42.00   16.60
   3   4   3   50.69   19.30
  -3   4  -3   36.90   17.10
   3  -4   3   29.70   17.70
  -3  -4  -3   54.09   23.20
  -3  -4  -3   48.30   19.70
  -3  -4  -3   36.20   16.30
   3  -4   3   30.80   18.80
   3  -4   3   41.30   21.50
  -3   4  -4   -1.50   10.10
   3   4   4    3.00   11.10
   3   4   4   13.90   11.40
  -3   4  -4   42.80   23.00
   3   4   4    6.10   14.30
  -3   4  -4   41.20   15.70
   3  -4   4   14.60   17.00
  -3  -4  -4    7.90    8.50
  -3  -4  -4    7.80   16.50
   3  -4   4   11.30   17.10
  -3  -4  -4   15.80   18.10
  -3  -4  -4   -0.20   12.00
   3  -4   4   -2.70   11.60
  -3   4  -5  188.08   36.70
   3   4   5  266.27   34.20
  -3   4  -5  343.17   56.89
   3   4   5  284.47   52.29
   3   4   5  192.48   33.20
  -3  -4  -5  215.68   45.50
   3  -4   5  225.58   38.40
  -3  -4  -5  262.57   42.10
   3  -4   5  265.77   48.60
  -3  -4  -5  284.57   36.00
   3  -4   5  263.67   48.50
  -3  -4  -5  277.27   35.00
  -3   4  -6   -6.80   15.50
   3   4   6   -0.90   14.70
   3   4   6    6.80   13.60
  -3   4  -6   -6.60   13.10
  -3   4  -6  -11.10   15.60
   3   4   6    8.60   13.30
   3  -4   6   -0.20   16.10
  -3  -4  -6   10.10   14.40
  -3  -4  -6  -16.90   13.30
   3  -4   6   -6.40    9.90
  -3  -4  -6   -8.80   14.80
   3  -4   6   25.60   20.80
  -3  -4  -6    7.00   10.30
   3   4   7   26.80   21.80
  -3   4  -7  -17.30   12.50
  -3   4  -7   18.10   20.60
   3   4   7    4.20   11.90
   3   4   7    1.40   13.60
  -3   4  -7    2.50   16.00
  -3  -4  -7   -0.60    4.20
  -3  -4  -7   13.90   12.10
  -3  -4  -7  -20.10   13.00
   3  -4   7  -15.90   14.30
   3  -4   7   16.50   19.60
   3  -4   7   -4.10   17.90
  -3  -4  -7   -8.00   16.00
  -3  -4  -7   12.80   20.20
   3   4   8    8.40   13.60
  -3   4  -8   22.40   21.30
  -3   4  -8  -16.20   16.50
   3   4   8   -3.30   11.90
   3   4   8   11.70   20.30
   3  -4   8  -27.80   12.90
   3  -4   8  -18.80   16.20
  -3  -4  -8    2.40   11.90
  -3  -4  -8   16.90   19.60
  -3  -4  -8  -12.90    5.60
  -3  -4  -8  -32.30   16.30
  -3  -4  -8   -0.60   15.60
   3  -4   8   -7.00   17.80
  -3   4  -9   13.20   22.70
  -3   4  -9    4.60   15.80
   3   4   9    3.10   15.80
   3   4   9  -15.00   19.50
  -3   4  -9   35.70   24.30
   3   4   9   25.80   14.70
  -3  -4  -9    8.40    8.20
  -3  -4  -9   17.90   19.00
  -3  -4  -9   10.50   18.90
   3  -4   9  -22.60   13.30
  -3  -4  -9   21.30   19.30
  -3  -4  -9   -3.40   13.50
   3  -4   9    7.10   21.10
   3  -4   9  -16.60   16.10
  -3   4 -10   55.59   28.40
  -3   4 -10   40.50   28.80
   3   4  10   46.30   19.30
  -3   4 -10  124.19   43.60
   3  -4  10   14.60   17.80
   3  -4  10   13.30   46.80
  -3  -4 -10   73.19   26.10
   3  -4  10   56.29   25.40
   3  -4  10   57.39   45.10
  -3  -4 -10   73.99   32.00
  -3  -4 -10   16.40   25.00
  -3   4 -11  -25.50   24.10
  -3   4 -11  -13.50   24.70
   3   4  11    6.70   18.10
  -3   4 -11   -6.50   32.50
  -3  -4 -11   47.50   29.40
  -3  -4 -11   -6.80   20.20
   3  -4  11   19.80   26.50
   3  -4  11    4.10   24.40
  -3  -4 -11   49.80   31.30
   3   5 -12   15.30   28.30
   3  -5 -12   14.00   11.10
  -3  -5  12   31.50   32.70
   3  -5 -12   38.90   32.40
   3  -5 -12  -18.20   27.10
  -3  -5  12  -31.30   25.30
  -3  -5  12  -36.90   21.50
   3   5 -11   23.80   22.50
   3   5 -11   11.70   22.50
   3  -5 -11   -5.70    8.40
   3  -5 -11   26.00    8.20
  -3  -5  11   -1.20   21.50
   3  -5 -11    8.20   40.30
  -3  -5  11   -7.60   18.70
   3  -5 -11    1.30   22.30
   3   5 -10  -10.60   19.20
   3   5 -10    4.70   18.80
   3  -5 -10  -21.90   12.70
   3  -5 -10   -3.10   16.60
   3  -5 -10    2.00   15.60
  -3  -5  10   22.90   21.20
   3  -5 -10   24.90    9.20
   3  -5 -10   -3.50    7.10
  -3  -5  10    5.10   20.80
  -3  -5  10   29.80   29.70
   3   5  -9  -11.20   15.00
   3   5  -9   54.29   25.30
   3  -5  -9   42.40   13.00
   3  -5  -9   34.90   10.80
   3  -5  -9   47.20   27.30
  -3  -5   9   -3.40   20.80
  -3  -5   9   38.10   20.90
   3  -5  -9   39.20   23.20
   3   5  -8  -23.20   16.40
   3   5  -8   -7.50   12.70
   3  -5  -8   12.60   15.90
   3  -5  -8    1.70    8.90
  -3  -5   8   36.50   20.80
   3  -5  -8    5.00    7.20
   3  -5  -8   16.20   11.40
  -3  -5   8    5.10   17.00
   3  -5  -8  -13.80   14.70
   3   5  -7   13.00   15.30
   3   5  -7  -10.80   11.80
  -3   5   7    3.50    3.90
  -3  -5   7   17.40   18.70
   3  -5  -7    4.90    7.40
   3  -5  -7   -1.50    9.10
  -3  -5   7   21.50   17.90
   3  -5  -7   16.00   18.10
   3  -5  -7    3.60    9.10
   3  -5  -7   -7.40   12.80
   3   5  -6  112.29   33.50
   3   5  -6  132.09   33.50
  -3   5   6   79.19   15.20
   3  -5  -6   80.69   20.10
   3  -5  -6   93.69   19.30
   3  -5  -6  125.59   34.90
   3  -5  -6   63.09   22.70
   3  -5  -6   62.99   13.60
  -3  -5   6  123.19   31.30
  -3  -5   6  125.09   16.40
  -3  -5   6   56.49   26.40
   3   5  -5  295.67   50.59
   3   5  -5  253.47   43.40
  -3   5   5  307.57   28.80
   3  -5  -5  235.68   25.20
   3  -5  -5  210.28   26.90
  -3  -5   5  362.36   52.39
  -3  -5   5  289.67   56.39
  -3  -5   5  229.78   25.30
   3   5  -4  794.92   70.49
  -3   5   4  738.13   55.09
  -3   5   4  768.22   57.39
  -3   5   4  722.33   56.99
   3   5  -4  763.42   73.69
   3  -5  -4  736.83   58.39
   3  -5  -4  767.92   62.79
  -3  -5   4  700.83   55.79
   3  -5  -4  770.62   54.59
  -3  -5   4  694.23   71.29
  -3  -5   4  887.41   74.39
  -3   5   3  320.17   36.90
   3   5  -3  313.67   47.90
  -3   5   3  318.87   35.60
   3   5  -3  366.86   54.19
  -3   5   3  504.85   52.99
   3  -5  -3  330.47   37.10
  -3  -5   3  372.86   37.20
  -3  -5   3  321.17   51.09
   3  -5  -3  341.07   33.30
  -3  -5   3  316.17   48.40
   3  -5  -3  370.36   41.40
   3   5  -2  522.85   54.09
  -3   5   2  574.84   44.10
  -3   5   2  467.85   49.20
   3   5  -2  466.85   53.29
  -3   5   2  539.35   48.80
  -3  -5   2  495.65   48.50
   3  -5  -2  515.45   48.90
  -3  -5   2  451.95   52.79
   3  -5  -2  556.14   54.09
  -3  -5   2  487.65   53.69
   3  -5  -2  509.25   45.10
   3   5  -1   -2.60   11.50
  -3   5   1   11.10   11.30
   3   5  -1   23.70   18.00
  -3   5   1    8.50    9.70
  -3   5   1  -21.10    9.80
  -3  -5   1    9.50   15.10
  -3  -5   1  -13.50    8.80
  -3  -5   1    0.20   13.10
   3  -5  -1    6.40   16.90
   3  -5  -1    2.00    9.20
   3  -5  -1   10.70   11.10
  -3   5   0   74.69   19.90
  -3   5   0   92.29   26.50
   3   5   0   92.39   23.60
  -3   5   0   49.70   19.90
   3   5   0   85.69   24.40
  -3  -5   0   83.19   24.50
   3  -5   0   53.79   20.20
  -3  -5   0   94.09   25.60
   3  -5   0   62.89   19.70
  -3  -5   0   77.69   22.60
   3  -5   0   55.59   24.90
   3   5   1  698.63   64.99
  -3   5  -1  662.33   64.29
   3   5   1  740.63   65.09
  -3   5  -1  808.52   73.79
  -3   5  -1  716.83   64.39
  -3  -5  -1  798.32   72.69
   3  -5   1  744.13   65.89
  -3  -5  -1  816.22   68.09
   3  -5   1  826.42   75.99
   3  -5   1  734.13   67.99
  -3  -5  -1  716.23   65.59
  -3   5  -2   77.89   29.20
  -3   5  -2   69.49   22.60
   3   5   2   67.39   22.20
   3   5   2   61.99   23.10
  -3   5  -2   58.39   22.10
   3   5   2   66.09   23.40
   3   5   2   74.69   11.90
   3  -5   2   72.99   24.90
  -3  -5  -2   95.99   27.10
  -3  -5  -2   74.69   26.60
  -3  -5  -2   87.79   24.40
   3  -5   2   76.99   28.40
  -3   5  -3  147.99   31.20
   3   5   3   75.79   24.80
  -3   5  -3   90.19   38.40
   3   5   3   97.29   31.20
   3   5   3  116.79   26.40
  -3   5  -3  119.09   30.20
  -3  -5  -3   88.59   25.10
  -3  -5  -3   79.59   27.90
   3  -5   3  121.89   35.00
   3  -5   3  104.79   29.00
  -3  -5  -3  148.29   31.60
   3   5   4  146.39   36.20
  -3   5  -4  156.88   41.30
   3   5   4  178.58   39.90
  -3   5  -4  147.49   33.50
  -3   5  -4  151.58   32.70
   3   5   4  126.99   27.40
  -3  -5  -4  169.98   40.50
   3  -5   4  180.78   39.40
   3  -5   4  176.98   40.30
  -3  -5  -4  134.39   29.90
   3  -5   4  130.59   31.50
  -3  -5  -4  142.59   30.40
  -3   5  -5  239.68   52.09
  -3   5  -5  213.98   42.40
   3   5   5  246.38   50.49
   3   5   5  244.68   38.50
  -3   5  -5  265.17   47.00
   3   5   5  215.08   36.40
   3  -5   5  200.08   40.10
  -3  -5  -5  224.28   40.20
  -3  -5  -5  250.97   40.60
   3  -5   5  199.48   46.10
  -3  -5  -5  288.17   55.19
  -3  -5  -5  171.48   30.60
   3   5   6   41.30   21.50
   3   5   6   32.30   18.70
   3   5   6   10.30   13.50
  -3   5  -6   32.90   19.70
  -3   5  -6    6.10   17.70
   3  -5   6   20.70   15.20
  -3  -5  -6   28.90   21.60
  -3  -5  -6   -2.20   17.70
   3  -5   6   -1.90   13.60
   3  -5   6   56.89   27.60
  -3  -5  -6   10.90   12.50
  -3  -5  -6   37.60   21.60
  -3   5  -7   -3.30   15.00
   3   5   7  -38.60   16.60
  -3   5  -7   -3.60   18.90
  -3   5  -7   33.50   26.90
   3   5   7   25.70   17.60
   3   5   7    4.20   11.50
   3  -5   7   -8.30   14.70
  -3  -5  -7   -5.90    9.50
   3  -5   7    8.00   17.70
   3  -5   7    8.00   19.50
  -3  -5  -7    8.40   20.80
  -3  -5  -7   12.10   20.60
  -3  -5  -7    6.50   20.00
   3   5   8   56.99   20.90
   3   5   8   13.50   15.20
   3   5   8   31.50   30.40
  -3   5  -8   44.00   24.90
  -3   5  -8   35.70   25.80
  -3   5  -8   -9.50   21.10
   3  -5   8   27.80   24.10
  -3  -5  -8  123.09   40.40
   3  -5   8  -24.80   18.30
   3  -5   8   39.30   26.70
  -3  -5  -8   33.20   26.00
  -3  -5  -8   11.50   15.80
  -3  -5  -8   55.89   21.80
  -3   5  -9  -11.20   24.20
   3   5   9    6.80   13.70
   3   5   9   16.00   17.10
  -3   5  -9    7.60   24.70
   3  -5   9    2.30   14.40
  -3  -5  -9    0.00   21.90
  -3  -5  -9    1.60   13.00
  -3  -5  -9    4.20   26.30
  -3  -5  -9    6.90   19.70
   3  -5   9   -2.80   17.60
  -3   5 -10    0.50   23.40
   3   5  10   15.70   18.90
   3   5  10  -19.40   13.80
  -3   5 -10  -17.30   23.00
  -3   5 -10   -4.70   30.80
   3  -5  10    5.50   20.40
  -3  -5 -10  -16.60   24.10
   3  -5  10    6.50   23.10
   3  -5  10  -40.30   30.60
  -3  -5 -10   -6.40   17.60
  -3  -5 -10   15.30   26.10
  -3  -5 -10  -16.70   23.30
  -3   5 -11   -3.80   29.60
   3   5  11  -36.60   21.30
  -3   5 -11  -33.60   22.90
   3  -5  11   12.80   26.90
   3  -5  11  -56.79   20.80
  -3  -5 -11   55.69   24.70
   3  -5  11  -53.29   20.80
  -3  -5 -11    3.50   23.50
   3   6 -12   50.39   29.10
   3   6 -12   -8.90   23.60
  -3  -6  12   -0.40   25.80
   3  -6 -12   -8.10    7.30
  -3  -6  12  -53.29   20.50
   3  -6 -12  -26.80   24.20
   3   6 -11  -18.90   24.00
   3  -6 -11  -36.50   12.60
   3  -6 -11  -25.00   23.00
  -3  -6  11    9.70   23.70
   3  -6 -11   -1.00   10.10
   3  -6 -11   -2.70    8.30
   3  -6 -11  -21.30    9.60
  -3  -6  11    6.40   27.50
   3   6 -10   17.90   27.60
   3   6 -10   -2.10   22.00
   3  -6 -10    3.40   10.60
   3  -6 -10   49.50   27.00
   3  -6 -10  -16.50    5.70
  -3  -6  10   -2.30   21.30
   3  -6 -10  -20.60    9.60
   3  -6 -10  -30.40   16.50
   3   6  -9   34.90   22.80
   3   6  -9   27.60   24.30
   3  -6  -9   21.00   21.80
   3  -6  -9   38.40   12.60
   3  -6  -9   18.10   19.80
  -3  -6   9   -2.90   19.50
   3  -6  -9   23.70   14.80
  -3  -6   9   -2.50   16.00
   3   6  -8   -5.80   15.40
   3   6  -8   45.70   25.00
   3  -6  -8   -5.10   17.20
  -3  -6   8    9.90   19.80
   3  -6  -8   -0.50    6.60
   3  -6  -8   22.30   12.90
   3  -6  -8  -12.20   17.00
  -3  -6   8    4.70   17.90
   3  -6  -8   35.30   13.90
  -3  -6   8   18.50    6.10
  -3   6   7   77.19   15.60
   3   6  -7   78.89   31.90
   3   6  -7   72.39   25.90
  -3   6   7   86.69   16.00
   3  -6  -7   62.09   30.30
  -3  -6   7  103.89   34.00
  -3  -6   7   71.89   14.30
   3  -6  -7   60.79   13.70
   3  -6  -7   97.89   21.20
  -3  -6   7   83.59   15.10
   3  -6  -7   67.79   26.20
  -3  -6   7   74.09   26.90
   3  -6  -7  102.09   23.80
   3   6  -6  192.18   45.90
  -3   6   6  121.59   22.80
   3   6  -6  165.18   37.40
   3  -6  -6  121.99   18.90
   3  -6  -6  127.39   31.80
  -3  -6   6  168.48   22.60
   3  -6  -6  173.58   29.20
  -3  -6   6  170.18   40.10
   3  -6  -6  151.78   41.60
   3  -6  -6  167.88   31.30
  -3  -6   6  152.88   40.20
  -3   6   5  177.68   27.10
  -3   6   5  137.49   22.00
   3   6  -5  136.89   34.30
  -3   6   5  140.89   25.80
   3   6  -5   92.59   31.10
  -3  -6   5  115.19   34.80
   3  -6  -5  141.49   28.50
   3  -6  -5  102.09   18.20
  -3  -6   5  155.18   36.70
   3  -6  -5   94.39   28.00
  -3  -6   5  119.69   22.70
  -3   6   4   34.50   12.10
   3   6  -4   70.49   28.80
   3   6  -4   56.39   23.90
  -3   6   4   37.40   12.50
  -3   6   4   38.50   16.70
  -3  -6   4   42.80   22.50
   3  -6  -4   34.30   11.20
  -3  -6   4   70.09   18.00
   3  -6  -4   38.20   15.60
   3  -6  -4   53.29   21.20
  -3  -6   4   58.99   28.30
   3   6  -3  416.46   52.89
  -3   6   3  380.46   35.00
   3   6  -3  343.47   52.59
  -3   6   3  355.56   41.40
  -3   6   3  312.07   38.40
   3  -6  -3  345.57   36.40
  -3  -6   3  378.76   41.70
   3  -6  -3  327.97   40.90
  -3  -6   3  316.37   55.69
  -3  -6   3  401.96   60.09
   3  -6  -3  323.97   42.50
   3   6  -2   42.20   20.50
  -3   6   2   56.99   16.60
  -3   6   2   79.89   23.40
  -3   6   2   68.99   23.20
   3   6  -2   46.90   34.70
   3  -6  -2   66.19   24.60
  -3  -6   2   89.29   28.20
  -3  -6   2   75.79   28.90
  -3  -6   2   44.60   18.50
   3  -6  -2   47.60   16.60
   3  -6  -2   72.79   23.60
  -3   6   1  171.58   28.50
   3   6  -1  186.28   37.90
  -3   6   1  177.48   35.60
  -3   6   1  154.38   32.20
   3   6  -1  161.08   35.10
  -3  -6   1  163.38   37.20
  -3  -6   1  186.08   35.80
   3  -6  -1  140.29   30.50
   3  -6  -1  151.88   33.60
   3  -6  -1  221.98   44.10
  -3  -6   1  143.99   42.20
   3   6   0   -9.00   11.00
  -3   6   0    1.70   12.30
   3   6   0   10.30   15.80
  -3   6   0   -3.90   13.70
  -3   6   0    2.20   12.40
   3  -6   0   -7.00   10.30
  -3  -6   0    6.80   12.20
   3  -6   0   -1.80   13.50
  -3  -6   0   -7.40   11.70
   3  -6   0   -3.20   18.10
  -3  -6   0   -0.10   12.00
  -3   6  -1  388.06   60.69
  -3   6  -1  393.16   45.60
  -3   6  -1  297.27   48.00
   3   6   1  327.27   49.99
   3   6   1  274.67   45.80
   3  -6   1  347.07   57.89
  -3  -6  -1  389.56   56.09
   3  -6   1  248.18   44.50
  -3  -6  -1  317.77   68.79
  -3  -6  -1  354.66   54.29
   3   6   2  657.83   63.89
  -3   6  -2  726.83   71.19
  -3   6  -2  627.54   65.69
  -3  -6  -2  580.84   68.09
  -3  -6  -2  690.03   66.59
  -3  -6  -2  646.04   64.19
   3  -6   2  747.93   72.39
   3  -6   2  675.93   74.79
   3   6   3    8.80   13.10
  -3   6  -3    4.70   14.00
   3   6   3    1.10   12.40
  -3   6  -3  -14.90   11.90
  -3  -6  -3   47.20   19.20
   3  -6   3   45.10   24.10
  -3  -6  -3   11.20   14.50
  -3  -6  -3  -18.20   13.10
   3  -6   3  -17.40   13.70
  -3   6  -4   50.49   26.10
   3   6   4   78.49   23.80
   3   6   4   53.09   20.90
  -3   6  -4   65.59   27.30
  -3   6  -4   67.19   28.40
  -3  -6  -4   35.20   21.70
  -3  -6  -4   72.69   26.70
   3  -6   4   44.20   22.00
  -3  -6  -4   59.09   24.80
   3  -6   4   98.49   35.20
   3  -6   4   23.80   21.00
  -3   6  -5   15.50   16.60
  -3   6  -5    8.50   21.40
  -3   6  -5    7.00   14.60
   3   6   5   41.30   21.70
   3   6   5    9.00   12.60
  -3  -6  -5   -3.90   14.00
   3  -6   5  -12.30   16.90
  -3  -6  -5   -3.50   15.40
   3  -6   5    7.00   17.50
   3  -6   5   -8.70   18.20
  -3  -6  -5   13.90   13.50
  -3   6  -6  -22.50   20.10
  -3   6  -6    2.80   15.30
   3   6   6   12.90   14.10
  -3   6  -6   -8.20   21.00
   3   6   6  -17.00   13.40
  -3  -6  -6   -4.10    8.20
  -3  -6  -6  -15.10   16.10
  -3  -6  -6   -1.60   14.80
   3  -6   6   18.50   22.70
   3  -6   6   -4.00   18.90
   3  -6   6   -4.30   20.00
   3   6   7   -1.70   11.90
  -3   6  -7   -6.30   12.10
   3   6   7   24.70   15.90
  -3   6  -7    7.90   20.70
   3  -6   7   24.70   26.70
   3  -6   7   -9.40   18.30
  -3  -6  -7    8.30   22.60
  -3  -6  -7   -6.40   17.80
  -3  -6  -7   50.19   24.90
  -3  -6  -7   11.40   14.60
  -3   6  -8   24.90   25.50
   3   6   8   15.40   17.10
   3   6   8    3.40   17.40
  -3   6  -8  -32.00   22.40
  -3   6  -8   34.20   27.90
  -3  -6  -8    0.40   21.80
   3  -6   8    9.60   20.00
  -3  -6  -8   45.10   19.50
   3  -6   8   -8.30   20.50
  -3  -6  -8   26.30   24.10
  -3  -6  -8    5.80   22.70
  -3   6  -9   -3.10   24.20
  -3   6  -9   20.60   29.50
   3   6   9    1.80   18.90
  -3   6  -9    0.80   23.10
   3   6   9   20.20   18.80
  -3  -6  -9    7.10   28.80
   3  -6   9   64.09   30.70
   3  -6   9  -18.10   27.30
  -3  -6  -9   68.09   31.00
  -3  -6  -9  -16.80   15.10
  -3  -6  -9  -18.00   20.40
   3  -6   9   -7.90   21.70
   3   6  10  -19.30   19.80
  -3   6 -10   -8.50   30.00
  -3   6 -10   -9.60   24.00
   3   6  10   11.20   15.50
  -3  -6 -10    8.90   27.70
  -3  -6 -10   43.80   33.70
  -3  -6 -10   24.40   26.60
   3  -6  10   63.49   33.80
  -3  -6 -10   25.00   18.90
   3  -6  10    0.50   18.90
  -3   6 -11   31.70   35.00
  -3  -6 -11  -24.80   34.90
   3   7 -11  -33.40   25.70
   3   7 -11  -31.20   21.50
   3  -7 -11   21.10   23.20
   3  -7 -11   11.10   15.90
   3  -7 -11  -39.10   24.10
  -3  -7  11  -32.00   22.00
   3   7 -10   50.79   29.10
   3   7 -10   28.00   30.50
   3  -7 -10   15.40   16.90
   3  -7 -10   99.19   24.10
   3  -7 -10   35.70   28.10
   3  -7 -10   22.80   31.00
  -3  -7  10  -35.30   29.20
  -3  -7  10   95.29   35.50
   3   7  -9    3.20   24.00
   3   7  -9  -41.20   16.40
   3  -7  -9   40.00   29.00
  -3  -7   9  -12.90   16.20
   3  -7  -9  -19.90   10.70
   3  -7  -9  -13.40   13.70
   3  -7  -9   -1.70    4.40
   3  -7  -9  -18.90   15.80
  -3   7   8    5.70    8.80
   3   7  -8    6.70   22.20
   3   7  -8   57.79   28.60
  -3   7   8   35.70   12.20
  -3  -7   8   25.30   10.10
  -3  -7   8   16.10    9.60
   3  -7  -8  -10.10   19.70
  -3  -7   8   43.60   27.10
   3  -7  -8   15.10    7.20
  -3  -7   8   -8.90   16.50
   3  -7  -8   51.29   19.70
   3  -7  -8   10.60   22.10
   3  -7  -8   44.50   17.90
   3   7  -7  385.66   63.29
   3   7  -7  503.35   79.19
  -3   7   7  417.26   48.30
   3  -7  -7  297.27   54.49
  -3  -7   7  394.46   37.50
   3  -7  -7  424.86   49.99
   3  -7  -7  358.96   32.40
  -3  -7   7  548.95   43.90
  -3  -7   7  360.96   64.09
   3  -7  -7  402.16   42.60
  -3  -7   7  434.86   72.79
   3  -7  -7  453.75   75.59
  -3   7   6    2.90   12.10
   3   7  -6    2.60   13.50
   3   7  -6    8.80   20.20
  -3   7   6   19.10   12.20
  -3  -7   6   48.80   25.90
   3  -7  -6   14.90   23.30
   3  -7  -6   44.70   20.00
  -3  -7   6    2.40    6.40
  -3  -7   6    5.50   16.70
   3  -7  -6    0.70   12.50
   3  -7  -6   16.90    9.20
   3   7  -5  138.59   43.20
  -3   7   5   99.89   25.10
   3   7  -5  105.69   32.70
  -3   7   5  113.59   25.10
  -3   7   5   90.89   24.70
  -3  -7   5  159.78   30.40
  -3  -7   5  148.39   42.00
  -3  -7   5  158.68   39.30
   3  -7  -5  156.88   36.80
   3  -7  -5   73.69   17.50
   3  -7  -5   81.29   33.20
   3  -7  -5  122.19   28.60
   3   7  -4  701.03   76.19
   3   7  -4  485.75   63.99
  -3   7   4  708.43   62.59
  -3   7   4  731.73   53.49
  -3   7   4  747.03   63.79
   3  -7  -4  640.24   61.69
  -3  -7   4  693.63   77.19
  -3  -7   4  616.54   72.39
   3  -7  -4  726.03   69.09
   3  -7  -4  600.54   52.19
  -3  -7   4  638.94   59.39
   3   7  -3  199.18   46.40
  -3   7   3  196.18   25.90
  -3   7   3  159.98   32.20
   3   7  -3  170.78   39.10
  -3   7   3  147.49   33.30
   3  -7  -3  193.88   38.30
   3  -7  -3  148.39   27.20
   3  -7  -3  152.78   37.40
  -3  -7   3  152.78   39.80
  -3  -7   3  160.78   33.70
  -3  -7   3  194.38   44.70
  -3   7   2  236.38   34.20
   3   7  -2  306.57   55.29
  -3   7   2  273.77   46.00
   3   7  -2  253.17   46.40
  -3   7   2  272.07   44.30
  -3  -7   2  271.37   52.49
  -3  -7   2  357.76   56.79
   3  -7  -2  267.97   45.30
   3  -7  -2  279.97   49.90
   3  -7  -2  174.08   31.60
  -3  -7   2  317.77   49.70
   3   7  -1   55.39   25.20
  -3   7   1   -0.40   16.20
  -3   7   1   37.30   17.70
  -3   7   1   32.00   15.40
   3   7  -1   61.49   25.00
   3  -7  -1    2.60   18.00
   3  -7  -1   11.40   16.00
  -3  -7   1   13.80   16.20
  -3  -7   1   26.70   22.50
  -3  -7   1   38.10   21.20
  -3   7   0  227.98   46.60
   3   7   0  148.59   35.60
  -3   7   0  191.58   39.40
  -3   7   0  235.98   39.50
   3   7   0  293.97   50.79
   3  -7   0  205.28   47.00
  -3  -7   0  252.27   47.70
  -3  -7   0  258.97   48.20
  -3  -7   0  240.18   46.20
   3  -7   0  163.58   37.70
  -3   7  -1  103.99   30.70
  -3   7  -1   88.49   27.90
   3   7   1  162.88   38.40
   3   7   1   77.09   26.80
  -3   7  -1  132.99   54.19
  -3  -7  -1   78.19   27.20
  -3  -7  -1   68.79   26.30
   3  -7   1   89.29   27.60
   3  -7   1   86.89   31.00
  -3  -7  -1   93.09   30.20
   3   7   2  116.69   19.90
  -3   7  -2  118.99   32.70
  -3   7  -2  166.98   36.80
   3   7   2  113.09   30.40
  -3   7  -2  111.69   38.10
   3   7   2  104.79   32.10
   3  -7   2  129.89   35.30
   3  -7   2  125.69   38.40
  -3  -7  -2  108.89   32.10
  -3  -7  -2  130.99   34.30
  -3  -7  -2  127.79   38.20
  -3   7  -3   21.60   20.10
  -3   7  -3    6.90   14.60
   3   7   3   -2.60   13.20
   3   7   3    5.10   15.30
   3   7   3    2.60    4.50
  -3   7  -3   -5.00   15.70
  -3  -7  -3  -11.10   13.80
  -3  -7  -3    2.30   20.00
   3  -7   3    2.50   16.00
  -3  -7  -3    7.00   17.30
   3  -7   3   14.50   17.20
   3   7   4   82.09   26.20
  -3   7  -4   91.89   30.90
  -3   7  -4  108.69   36.90
   3   7   4  109.69   29.70
  -3   7  -4   94.59   35.90
  -3  -7  -4   87.59   33.60
  -3  -7  -4   88.29   29.10
   3  -7   4   77.09   32.50
  -3  -7  -4  125.49   33.90
   3  -7   4   63.99   30.80
  -3   7  -5   35.80   22.40
  -3   7  -5   28.90   31.70
  -3   7  -5   25.00   19.90
   3   7   5   23.50   17.70
   3   7   5   46.90   20.00
   3  -7   5   37.80   31.70
  -3  -7  -5   17.70   24.80
  -3  -7  -5   63.89   25.80
  -3  -7  -5   43.50   24.50
   3  -7   5   43.00   27.00
   3  -7   5   -3.20   22.10
   3   7   6   -6.60   14.10
  -3   7  -6   34.30   26.20
  -3   7  -6   14.20   26.30
   3   7   6   -2.80   13.60
  -3  -7  -6   12.10   22.30
  -3  -7  -6  -20.20   12.20
  -3  -7  -6   58.79   25.40
  -3  -7  -6   35.70   23.00
   3  -7   6    8.30   17.90
   3  -7   6   11.50   26.80
   3  -7   6  -14.90   18.00
   3   7   7   -8.00   16.00
  -3   7  -7   31.20   31.10
   3   7   7   21.90   19.30
  -3  -7  -7   22.90   21.60
  -3  -7  -7    0.80   16.70
  -3  -7  -7   11.90   20.10
   3  -7   7  -26.30   17.50
  -3  -7  -7   -2.10   12.80
   3  -7   7    3.10   21.80
   3   7   8   82.39   24.50
  -3   7  -8  128.59   42.80
  -3   7  -8    5.90   21.30
   3   7   8   93.39   24.10
  -3  -7  -8  135.79   47.00
  -3  -7  -8   60.09   25.60
   3  -7   8   71.39   31.60
  -3  -7  -8   68.79   23.30
   3  -7   8  126.29   40.80
  -3  -7  -8  150.98   37.30
  -3   7  -9   18.10   30.40
   3   7   9  -41.70   15.70
   3   7   9   49.30   25.40
  -3   7  -9   38.80   28.20
  -3  -7  -9   -0.90   25.30
   3  -7   9  -12.60   23.80
  -3  -7  -9   30.30   24.50
  -3  -7  -9  -35.00   24.40
   3   7  10   -5.30   16.40
  -3   7 -10  -50.59   22.30
  -3   7 -10   -0.10   29.00
   3  -7  10   19.80   24.00
  -3  -7 -10  -12.20   25.70
  -3  -7 -10  -18.70   20.90
  -3  -7 -10   17.90   30.10
  -3  -7 -10  -21.10   15.40
   3  -7  10  -17.20   28.40
   3   8 -10   28.40   25.60
  -3  -8  10   47.80   29.20
   3  -8 -10   42.20   18.20
   3   8  -9   16.80   29.80
   3   8  -9   40.90   26.70
  -3  -8   9  -21.50   26.30
  -3  -8   9   11.80   25.20
   3  -8  -9    1.00   21.50
   3  -8  -9   27.10   16.70
   3  -8  -9   37.00   24.50
  -3  -8   9   14.90    7.10
   3  -8  -9   -3.90   21.40
   3   8  -8   65.79   31.00
  -3   8   8   99.59   21.70
   3   8  -8  135.39   42.90
  -3  -8   8   50.69   15.40
   3  -8  -8   42.00   24.40
  -3  -8   8   73.49   21.20
   3  -8  -8  125.39   27.30
   3  -8  -8  171.38   37.50
  -3  -8   8  103.59   39.50
   3  -8  -8   25.20   29.10
  -3   8   7   32.90   14.60
   3   8  -7   31.90   27.50
   3   8  -7   22.90   20.90
  -3   8   7   11.50   14.30
   3  -8  -7   41.10   17.60
   3  -8  -7   22.80   25.10
   3  -8  -7   22.40   20.30
  -3  -8   7   48.20   27.40
  -3  -8   7   79.59   22.30
  -3  -8   7   15.00   12.80
   3  -8  -7   13.20   21.80
   3   8  -6  421.56   70.39
  -3   8   6  321.97   42.60
  -3   8   6  377.96   44.40
   3   8  -6  403.86   75.69
  -3  -8   6  369.76   43.30
  -3  -8   6  490.55   77.69
   3  -8  -6  357.16   68.59
   3  -8  -6  388.26   62.09
   3  -8  -6  423.36   49.40
  -3   8   5  270.07   44.00
  -3   8   5  187.38   37.70
   3   8  -5  226.78   54.69
   3   8  -5  250.07   53.99
  -3   8   5  267.47   32.20
  -3  -8   5  164.38   49.10
   3  -8  -5  242.08   57.49
  -3  -8   5  300.47   58.79
  -3  -8   5  257.17   42.60
   3  -8  -5  275.97   49.99
   3  -8  -5  213.88   42.90
   3   8  -4  389.86   63.99
  -3   8   4  404.56   39.90
  -3   8   4  425.56   49.10
  -3   8   4  375.86   46.40
   3   8  -4  540.85   78.79
  -3  -8   4  339.87   65.09
   3  -8  -4  410.36   50.59
  -3  -8   4  410.06   50.39
   3  -8  -4  385.36   61.99
  -3  -8   4  367.86   67.69
   3   8  -3  198.28   47.20
  -3   8   3  223.68   41.20
   3   8  -3  235.88   48.80
  -3   8   3  186.88   30.60
  -3   8   3  267.67   48.50
  -3  -8   3  276.27   56.89
  -3  -8   3  296.17   51.49
   3  -8  -3  204.98   46.60
   3  -8  -3  270.97   48.60
  -3  -8   3  203.88   51.09
  -3   8   2   -2.80   15.90
   3   8  -2   40.30   24.50
   3   8  -2   44.70   25.70
  -3   8   2    9.60   15.30
  -3   8   2   28.20   19.00
  -3  -8   2   35.90   23.80
  -3  -8   2   11.30   16.90
   3  -8  -2   43.30   21.70
  -3  -8   2   36.70   25.90
   3  -8  -2   45.20   28.00
   3   8  -1  171.38   46.10
  -3   8   1  140.09   39.20
   3   8  -1  159.68   41.00
  -3   8   1  111.89   33.60
  -3   8   1  128.99   29.20
  -3  -8   1  159.88   45.00
   3  -8  -1  108.99   37.00
  -3  -8   1  134.89   36.10
  -3  -8   1  212.78   49.60
   3  -8  -1  138.29   36.80
   3   8   0   47.40   23.50
  -3   8   0   52.99   24.50
  -3   8   0   -2.70   19.50
   3   8   0   10.60   16.10
   3  -8   0    2.10   15.70
  -3  -8   0   30.20   20.80
   3  -8   0   43.70   26.10
  -3  -8   0   19.70   23.50
  -3  -8   0   36.50   25.40
   3   8   1   14.00   16.50
  -3   8  -1    4.00   15.40
  -3   8  -1   17.10   16.40
  -3   8  -1   19.50   19.30
   3   8   1  -11.30   10.70
   3   8   1    5.30   12.10
   3  -8   1    1.20   18.30
  -3  -8  -1    0.90   14.60
  -3  -8  -1   27.80   19.20
  -3  -8  -1   15.50   20.50
   3  -8   1    7.60   18.40
  -3   8  -2  132.59   40.50
  -3   8  -2   85.99   30.40
   3   8   2  122.89   32.40
   3   8   2   88.89   22.70
  -3   8  -2  104.69   33.60
   3   8   2   96.89   31.90
  -3  -8  -2  106.09   37.30
   3  -8   2  128.69   36.80
   3  -8   2   71.09   31.70
  -3  -8  -2  117.79   34.30
  -3  -8  -2  155.28   38.60
   3   8   3  177.18   40.90
  -3   8  -3  159.18   39.20
  -3   8  -3  256.97   51.29
   3   8   3  259.37   47.70
   3   8   3  175.78   17.80
  -3   8  -3  197.88   53.59
   3  -8   3  277.17   56.69
  -3  -8  -3  242.88   48.80
  -3  -8  -3  198.08   49.40
  -3  -8  -3  188.98   39.80
   3  -8   3  232.88   56.39
  -3   8  -4    6.30   18.30
   3   8   4    4.60   17.50
  -3   8  -4   -5.20   18.20
  -3   8  -4   25.90   22.50
   3   8   4    2.00   13.80
  -3  -8  -4   16.60   23.20
   3  -8   4  -17.00   18.60
  -3  -8  -4   28.40   22.40
  -3  -8  -4    0.00   18.00
  -3   8  -5   -6.20   19.40
   3   8   5   -9.60   16.40
  -3   8  -5   13.90   20.50
   3   8   5    6.30   15.40
  -3   8  -5  -13.70   17.60
  -3  -8  -5   11.80   18.70
   3  -8   5   -3.90   22.10
   3  -8   5    7.10   19.00
   3  -8   5    0.30   24.30
  -3  -8  -5   -1.20   20.00
  -3  -8  -5   11.00   21.80
  -3   8  -6   14.80   31.30
   3   8   6    4.70   17.50
  -3   8  -6    6.00   23.50
   3   8   6   14.40   19.00
  -3  -8  -6   27.40   22.10
  -3  -8  -6  -30.20   15.10
   3  -8   6   -6.50   24.20
  -3  -8  -6   25.70   24.80
   3  -8   6   -9.30   23.50
  -3   8  -7  -11.20   24.40
   3   8   7  -11.70   16.30
  -3   8  -7   51.89   35.80
   3   8   7   41.70   21.80
  -3  -8  -7   31.20   25.70
   3  -8   7  -33.50   26.10
   3  -8   7    7.50   27.40
  -3  -8  -7   23.00   20.80
  -3  -8  -7   25.20   25.20
  -3  -8  -7  -21.20   17.30
   3   8   8   -2.30   19.00
  -3  -8  -8    8.40   23.50
  -3  -8  -8   18.30   32.90
  -3  -8  -8  -37.60   16.80
   3  -8   8  -28.20   21.90
   3  -8   8   54.79   29.30
  -3  -8  -8    3.80   25.00
   3   8   9  205.38   41.20
  -3   8  -9  252.87   54.29
  -3   8  -9  227.48   60.09
  -3  -8  -9  286.97   70.39
  -3  -8  -9  296.77   56.09
   3  -8   9  150.38   39.90
  -3  -8  -9  364.06   59.89
  -3  -8  -9  111.39   34.60
   3  -8   9  337.57   67.59
   3   9 -10  -14.30   32.70
  -3  -9  10   22.90   29.10
   3  -9 -10   10.10   22.60
   3  -9 -10    0.40   22.20
  -3   9   9   -4.20   11.40
   3   9  -9   78.49   41.80
   3   9  -9  -47.30   23.20
   3  -9  -9  -29.40   23.60
  -3  -9   9   46.80   31.20
  -3  -9   9    0.80   11.90
   3  -9  -9  -10.40   23.20
   3  -9  -9   -0.10   18.40
   3  -9  -9    7.30   25.60
  -3  -9   9    4.00   10.20
  -3   9   8   30.50   17.80
   3   9  -8   12.20   24.80
   3   9  -8  -35.90   23.30
   3  -9  -8   14.70   23.40
  -3  -9   8    9.00   12.20
   3  -9  -8  -36.90   16.30
  -3  -9   8   17.80   18.10
   3  -9  -8  -19.80   20.20
   3  -9  -8  -25.00   22.10
  -3  -9   8    3.10   21.90
  -3   9   7  257.17   42.70
  -3   9   7  294.37   38.10
   3   9  -7  296.17   68.09
   3   9  -7  169.68   42.70
  -3  -9   7  303.27   66.79
  -3  -9   7  214.18   37.20
   3  -9  -7  246.38   44.10
   3  -9  -7  204.68   57.59
   3  -9  -7  259.07   54.19
  -3   9   6  271.47   43.60
  -3   9   6  279.07   48.70
   3   9  -6  231.28   56.79
   3   9  -6  192.08   45.50
   3  -9  -6  309.17   59.59
  -3  -9   6  356.56   66.49
  -3  -9   6  241.78   41.90
   3  -9  -6  238.58   47.20
   3  -9  -6  250.57   61.39
   3   9  -5  900.51   94.49
  -3   9   5  886.21   67.69
  -3   9   5  928.11   84.29
   3   9  -5  893.91  102.29
  -3   9   5  859.51   79.99
   3  -9  -5  879.71  101.19
   3  -9  -5  944.11   93.39
  -3  -9   5  905.71   84.99
   3  -9  -5  955.70   85.29
  -3  -9   5  997.30  100.09
  -3   9   4  196.48   40.60
   3   9  -4  283.97   54.79
   3   9  -4  200.78   53.69
  -3   9   4  129.59   26.00
  -3   9   4  178.38   40.70
   3  -9  -4  216.08   44.70
   3  -9  -4  255.87   51.79
  -3  -9   4  203.18   51.99
  -3  -9   4  156.58   39.10
  -3  -9   4  187.28   49.60
   3   9  -3   59.49   32.60
  -3   9   3   75.89   28.70
  -3   9   3   61.79   22.70
   3   9  -3   60.69   28.60
  -3   9   3   73.59   20.80
   3  -9  -3   82.39   32.20
  -3  -9   3   78.69   31.70
  -3  -9   3   48.90   26.10
   3  -9  -3   73.49   31.60
  -3  -9   3   96.49   37.90
  -3   9   2  -14.80   11.80
  -3   9   2   -4.70   15.50
   3   9  -2    3.30   19.40
   3   9  -2    3.80   22.80
  -3   9   2   -2.90   17.30
  -3  -9   2   -9.30   14.60
  -3  -9   2   -4.10   12.70
  -3  -9   2    1.70   19.30
   3  -9  -2    2.60   16.90
   3  -9  -2    0.50   20.70
   3   9  -1    6.60   16.50
  -3   9   1    1.30   17.10
  -3   9   1   10.20   18.30
   3   9  -1  -10.60   13.00
  -3   9   1  -19.90   12.60
   3   9  -1  -12.30   19.20
   3  -9  -1  -10.10   17.50
  -3  -9   1    3.80   18.60
   3  -9  -1  -26.40   13.70
  -3  -9   1  -13.10   17.30
  -3  -9   1    1.70   15.20
  -3   9   0  -19.70   10.10
   3   9   0  -13.40   17.20
   3   9   0  -17.90   13.90
   3   9   0    7.40   14.80
  -3   9   0    1.60   17.80
  -3   9   0  -31.70   15.20
   3  -9   0   -9.60   17.30
  -3  -9   0   11.50   19.80
  -3  -9   0    2.10   16.60
  -3  -9   0  -15.90   12.80
   3  -9   0   -0.40   24.90
  -3   9  -1    1.00   17.90
   3   9   1   49.20   20.30
  -3   9  -1    0.60   19.00
   3   9   1   -7.30   11.50
  -3   9  -1    9.10   23.10
   3   9   1    9.60   22.80
  -3  -9  -1  -15.60   17.80
  -3  -9  -1   17.10   28.10
   3  -9   1    1.30   22.60
   3  -9   1   -4.50   13.50
  -3  -9  -1   -6.50   16.40
  -3   9  -2   10.50   21.90
   3   9   2  -20.40   15.20
  -3   9  -2   -5.70   16.10
  -3   9  -2    1.00   15.20
   3   9   2   -4.80   10.40
   3   9   2   11.90   20.50
  -3  -9  -2   30.70   26.20
  -3  -9  -2   -7.40   19.60
   3  -9   2    3.60   15.90
  -3  -9  -2  -17.40   15.40
   3  -9   2   -7.60   18.90
  -3   9  -3   12.90   25.00
  -3   9  -3   21.30   25.60
   3   9   3    7.80    7.40
   3   9   3  -19.20   13.40
   3   9   3   43.00   24.80
  -3   9  -3    8.80   18.70
   3  -9   3    1.20   20.00
   3  -9   3    3.30   18.10
  -3  -9  -3  -15.30   15.10
  -3  -9  -3   41.60   27.80
  -3  -9  -3   25.00   23.10
   3   9   4  -32.60   12.70
   3   9   4   16.00   18.40
  -3   9  -4   21.30   23.40
  -3   9  -4   43.30   26.10
  -3   9  -4   -5.10   19.20
   3  -9   4   96.29   37.20
  -3  -9  -4    7.30   23.60
   3  -9   4   10.40   22.30
  -3  -9  -4  -12.70   20.60
  -3  -9  -4   18.80   22.50
   3   9   5  -12.10   15.40
   3   9   5   25.50   20.40
  -3   9  -5    0.60   22.70
  -3   9  -5   19.90   29.90
  -3  -9  -5   10.30   22.40
   3  -9   5   20.10   29.40
  -3  -9  -5   47.10   26.70
   3  -9   5   -9.20   23.90
   3  -9   5  -80.09   43.30
  -3  -9  -5   15.70   19.80
  -3   9  -6   19.20   25.20
  -3   9  -6   42.30   26.30
   3   9   6   10.90   21.80
  -3   9  -6  -16.50   26.10
   3  -9   6  -15.90   30.70
  -3  -9  -6    6.00   24.20
  -3  -9  -6   -9.10   20.50
   3  -9   6   17.60   22.80
   3  -9   6  -52.79   28.40
  -3  -9  -6   -2.10   23.10
  -3   9  -7    8.20   36.30
   3   9   7   88.79   32.50
   3  -9   7  -29.20   30.10
  -3  -9  -7   -0.80   19.60
   3  -9   7   35.80   32.90
  -3  -9  -7   97.19   35.60
  -3  -9  -7   15.70   33.00
  -3  -9  -7   37.00   32.00
   3   9   8   -4.80   21.20
   3   9   8  -59.89   22.10
  -3   9  -8   49.40   37.70
  -3  -9  -8   -2.10   22.20
  -3  -9  -8   39.10   28.50
   3  -9   8   12.60   27.30
   3  -9   8  -66.19   25.80
  -3  -9  -8    8.70   27.90
   3  10  -8  -43.70   30.70
  -3  10   8   -1.70   24.20
   3  10  -8   24.60   33.70
  -3  10   8   43.20   28.00
  -3 -10   8    4.00   13.00
   3 -10  -8   39.00   25.60
  -3 -10   8  -13.90   19.10
   3 -10  -8   22.20   30.30
  -3 -10   8   60.79   43.90
   3  10  -7   13.40   32.00
  -3  10   7   -0.30   22.20
  -3  10   7   15.20   19.50
  -3 -10   7   -9.00   13.20
  -3 -10   7   15.80   29.80
   3 -10  -7   32.00   24.60
   3 -10  -7    5.10   18.20
   3 -10  -7   35.30   31.20
   3  10  -6  -15.40   26.20
   3  10  -6  -32.90   19.30
  -3  10   6   -6.40   17.70
  -3  10   6   -5.10   22.30
   3  10  -6   -5.70   23.70
  -3 -10   6  -15.30   25.10
  -3 -10   6   -0.80   13.30
   3 -10  -6   35.30   27.70
   3 -10  -6    3.20   28.90
  -3 -10   6   28.00   28.90
   3 -10  -6   57.69   30.30
   3  10  -5  104.19   38.70
  -3  10   5  121.89   35.60
   3  10  -5  134.99   47.00
  -3  10   5  120.99   24.60
  -3  10   5   56.89   28.90
  -3 -10   5   90.69   23.30
  -3 -10   5  210.48   51.79
   3 -10  -5  164.88   45.90
  -3 -10   5  188.88   50.29
   3 -10  -5  124.59   46.00
   3 -10  -5   97.79   34.20
   3  10  -4  178.38   48.70
  -3  10   4  283.47   53.79
   3  10  -4  235.38   59.39
   3  10  -4  245.28   49.60
  -3  10   4  135.59   38.60
  -3  10   4  182.58   31.30
  -3 -10   4  252.37   58.99
   3 -10  -4  266.07   59.19
  -3 -10   4  173.78   68.19
   3 -10  -4  188.08   56.69
  -3 -10   4  217.78   45.70
   3 -10  -4  303.97   56.99
  -3  10   3  -22.50   15.20
   3  10  -3   13.00   21.10
  -3  10   3  -12.50   13.30
  -3  10   3   -0.20   16.60
   3  10  -3    8.60   23.60
   3 -10  -3    5.60   22.80
  -3 -10   3   45.60   29.60
  -3 -10   3   29.90   28.50
  -3 -10   3   12.70   17.60
   3 -10  -3    6.50   14.50
  -3  10   2   34.30   20.80
  -3  10   2   38.50   27.50
   3  10  -2   69.49   29.00
  -3  10   2  -11.00   14.60
   3  10  -2   35.00   19.40
   3  10  -2   13.20   28.20
  -3 -10   2   54.29   33.40
  -3 -10   2   56.79   28.80
   3 -10  -2   53.99   27.30
   3 -10  -2   11.70   24.60
  -3 -10   2   72.99   39.30
   3  10  -1    7.10   19.40
  -3  10   1   32.90   19.70
   3  10  -1  -17.10   23.80
  -3  10   1   -3.10   16.10
   3  10  -1   17.70   22.70
  -3 -10   1   -5.00   20.70
   3 -10  -1   16.90   23.30
   3 -10  -1   -4.50   20.00
  -3 -10   1   -8.90   23.70
  -3 -10   1    1.40   26.60
  -3  10   0   -4.70   14.90
   3  10   0  -21.20   20.50
  -3  10   0   11.80   20.70
   3  10   0   15.70   18.60
   3 -10   0    2.70   25.20
  -3 -10   0   -1.80   20.90
  -3 -10   0   43.60   29.00
  -3 -10   0   21.90   26.20
   3 -10   0  -13.30   29.50
   3  10   1   18.30   23.90
  -3  10  -1  -19.00   19.30
  -3  10  -1  -36.80   16.50
   3  10   1  -10.80   13.20
   3 -10   1   -0.60   22.60
  -3 -10  -1  -28.30   20.00
   3 -10   1    1.00   21.30
  -3 -10  -1    2.50   21.10
  -3 -10  -1    2.70   24.20
   3  10   2   -1.40   22.40
   3  10   2   24.30   15.50
  -3  10  -2   -2.40   21.40
  -3  10  -2  -10.70   26.10
  -3 -10  -2   21.20   28.10
   3 -10   2   32.20   31.10
  -3 -10  -2   10.40   26.90
   3 -10   2   28.50   27.90
  -3 -10  -2   37.00   28.20
  -3  10  -3   18.50   28.10
   3  10   3   -3.00    8.70
   3  10   3  -44.20   16.00
  -3  10  -3   -6.10   26.00
  -3  10  -3    9.70   20.10
   3 -10   3  -37.00   22.20
  -3 -10  -3  -19.80   18.00
   3 -10   3   -3.20   24.50
  -3 -10  -3  -39.00   23.90
  -3 -10  -3  -14.60   19.00
   3  10   4   14.00   23.10
  -3  10  -4   28.10   30.20
  -3  10  -4   46.70   30.80
  -3 -10  -4  -39.30   27.70
   3 -10   4   -8.80   32.90
   3 -10   4   30.80   34.10
  -3 -10  -4   40.10   29.80
  -3 -10  -4    7.20   20.10
  -3  10  -5   -9.90   28.50
  -3  10  -5  -13.60   24.70
   3  10   5  -12.10   18.10
   3  10   5   -7.20   19.90
  -3  10  -5  -17.40   22.60
  -3 -10  -5   12.80   31.30
  -3 -10  -5   18.80   25.50
   3 -10   5  -28.30   34.90
   3 -10   5   14.20   28.50
  -3 -10  -5   18.20   24.70
  -3  10  -6   70.49   44.50
   3  10   6   15.00   26.10
   3  10   6  -18.70   22.10
  -3  10  -6   20.60   30.90
  -3 -10  -6    5.50   27.90
  -3 -10  -6   15.00   30.70
  -3 -10  -6   46.40   37.10
   3 -10   6  -42.30   33.90
   3 -10   6   55.29   38.00
   3  10   7    6.60   25.10
  -3  10  -7   35.10   44.40
  -3  10  -7  -20.20   27.00
   3 -10   7   18.30   36.00
  -3 -10  -7  -18.30   23.50
  -3 -10  -7  -12.30   22.80
  -3 -10  -7   11.20   47.20
  -3 -10  -7   42.90   28.80
   3 -10   7  -75.49   32.70
   3  11  -7   37.00   46.90
  -3  11   7   10.60   21.10
  -3  11   7  -20.60   30.00
   3  11  -7   71.19   41.30
  -3 -11   7   -0.80   20.80
   3 -11  -7   34.30   31.10
   3 -11  -7   26.90   34.30
  -3 -11   7   60.29   39.00
   3  11  -6  -14.80   29.30
  -3  11   6  -23.80   18.00
   3  11  -6   -0.90   37.20
  -3  11   6  -56.39   22.70
  -3 -11   6  -31.40   13.90
   3 -11  -6    2.10   26.50
   3 -11  -6    6.70   29.40
  -3 -11   6   12.00   29.70
   3 -11  -6  -11.30   20.20
   3  11  -5   34.50   36.50
  -3  11   5   78.79   29.60
  -3  11   5   60.89   35.30
   3  11  -5  113.59   46.50
   3  11  -5   37.30   26.40
  -3  11   5   35.90   18.30
   3 -11  -5  141.19   47.40
  -3 -11   5   61.79   27.50
   3 -11  -5   92.59   33.20
  -3 -11   5  136.79   48.60
   3 -11  -5   30.40   31.80
  -3  11   4   52.59   31.50
   3  11  -4  148.09   52.09
   3  11  -4    3.40   27.10
  -3  11   4   14.80   16.40
   3  11  -4   44.90   37.70
  -3  11   4   77.29   38.50
  -3 -11   4    8.70   36.00
  -3 -11   4   35.00   26.90
   3 -11  -4   15.50   27.00
   3 -11  -4   85.29   39.90
  -3 -11   4    5.50   26.50
   3 -11  -4    7.10   23.50
  -3  11   3    2.60   19.10
   3  11  -3   30.70   36.00
   3  11  -3    2.40   25.20
  -3  11   3   12.50   26.90
  -3  11   3  -14.80   23.90
   3  11  -3   42.70   28.90
  -3 -11   3    8.30   20.60
   3 -11  -3   22.30   24.00
   3 -11  -3   68.89   35.70
  -3 -11   3   58.59   35.80
  -3 -11   3   18.70   33.80
  -3  11   2  -11.30   19.40
  -3  11   2   66.29   27.80
   3  11  -2   18.20   27.10
   3  11  -2  -38.80   26.60
   3  11  -2   25.50   23.00
  -3  11   2   38.30   26.20
   3 -11  -2   23.50   35.20
  -3 -11   2   31.10   28.20
  -3 -11   2   41.30   29.00
  -3 -11   2   -3.90   37.20
   3 -11  -2    7.20   23.40
  -3  11   1   -6.50   21.90
   3  11  -1    0.20   15.10
   3  11  -1  -24.80   23.90
   3  11  -1   16.80   25.20
  -3 -11   1   -4.80   17.20
  -3 -11   1  -25.20   22.20
   3 -11  -1  -15.10   17.30
  -3 -11   1   18.40   27.50
   3 -11  -1   -6.30   24.70
   3  11   0    0.90   19.10
   3  11   0   -8.40   23.00
  -3  11   0   -5.10   19.10
  -3  11   0    4.00   24.00
  -3 -11   0   49.00   33.60
   3 -11   0   31.40   28.70
  -3 -11   0   54.69   34.40
  -3 -11   0  -12.10   20.40
   3 -11   0  -18.70   29.90
  -3  11  -1    6.40   27.50
  -3  11  -1   81.19   39.10
   3  11   1   43.80   21.20
   3  11   1  145.59   42.00
  -3 -11  -1   86.49   38.70
   3 -11   1   52.69   36.60
  -3 -11  -1   59.69   35.60
   3 -11   1   63.79   40.10
  -3 -11  -1   71.99   40.90
  -3  11  -2   26.30   32.40
  -3  11  -2  -43.20   21.30
   3  11   2   16.00   13.90
  -3  11  -2  -17.00   19.10
   3  11   2  -14.80   26.50
   3  11   2   -9.50   23.20
  -3 -11  -2  -23.50   22.40
  -3 -11  -2  -19.90   19.40
   3 -11   2  -34.20   20.90
  -3 -11  -2   -0.90   24.80
   3 -11   2  -15.80   28.20
  -3  11  -3   36.20   32.60
  -3  11  -3    0.80   28.20
   3  11   3   15.60   26.70
   3 -11   3   15.10   27.90
   3 -11   3    4.80   27.00
  -3 -11  -3   42.40   32.70
  -3 -11  -3   22.60   34.70
   3  11   4   -1.90   23.50
  -3  11  -4   14.40   35.10
  -3  11  -4   17.60   28.20
  -3 -11  -4   -6.10   21.40
   3 -11   4  -23.00   29.80
  -3 -11  -4   25.80   34.00
   3 -11   4  -72.99   36.60
  -3 -11  -4  -10.00   27.60
  -3  11  -5   47.90   42.20
   3  11   5   -4.50   22.60
  -3 -11  -5   -2.10   27.10
  -3 -11  -5   20.90   30.20
  -3 -11  -5   25.30   33.10
   3  11   6  -17.90   22.90
  -3  11  -6   43.40   40.40
   3 -11   6  -94.09   34.20
  -3 -11  -6   90.69   40.70
   3 -11   6   16.90   29.50
  -3 -11  -6  121.39   36.30
  -3 -11  -6    2.30   27.40
   3  12  -5   -9.20   28.80
  -3  12   5   -3.10   13.50
  -3  12   5   -6.20   36.20
   3 -12  -5  -25.60   22.00
  -3 -12   5  -33.80   31.80
  -3 -12   5  -31.80   23.10
   3 -12  -5   21.90   39.30
   3 -12  -5  -33.00   18.20
   3  12  -4   22.60   27.80
   3  12  -4   55.79   40.70
  -3  12   4   -1.40   23.70
   3 -12  -4   35.40   40.50
   3 -12  -4   19.40   36.20
  -3 -12   4   55.69   29.90
   3 -12  -4  -34.50   21.80
  -3 -12   4   64.29   40.90
  -3  12   3  -20.70   19.30
  -3  12   3  -15.00   30.90
   3  12  -3   -2.90   29.00
  -3 -12   3   -2.30   21.20
   3 -12  -3   16.70   29.70
  -3 -12   3   27.70   31.80
   3 -12  -3   50.79   36.60
   3 -12  -3  -74.09   32.50
   3  12  -2  -23.10   20.40
   3  12  -2   -5.50   31.60
  -3  12   2  -20.60   20.80
  -3  12   2   28.30   32.60
   3 -12  -2  -26.10   33.20
  -3 -12   2   20.60   27.00
  -3 -12   2   46.70   31.50
  -3 -12   2  -85.39   28.40
   3 -12  -2   -7.10   22.80
   3  12  -1   20.40   24.90
  -3  12   1   25.50   30.40
   3  12  -1  -10.70   25.20
  -3  12   1  -12.10   23.40
  -3 -12   1  -11.20   23.60
  -3 -12   1  -17.70   34.20
  -3 -12   1   28.30   27.50
   3 -12  -1    3.70   21.20
   3  12   0   27.30   20.70
   3  12   0    2.00   25.40
  -3  12   0  -23.20   31.20
  -3  12   0    5.10   28.80
  -3 -12   0  -40.90   25.00
   3 -12   0  -71.69   34.30
  -3 -12   0   -9.60   24.70
   3 -12   0   14.60   25.60
  -3  12  -1   44.20   38.70
   3  12   1   23.50   31.00
   3  12   1   11.10   21.00
   3 -12   1   16.40   24.50
  -3 -12  -1   20.00   25.80
  -3 -12  -1   24.50   40.40
  -3 -12  -1  -14.90   20.30
   3  12   2   14.50   15.30
  -3  12  -2  -39.20   22.50
  -3  12  -2   -4.00   31.60
   3  12   2   20.20   30.10
  -3 -12  -2  -21.40   32.80
  -3 -12  -2  -29.80   23.80
  -3 -12  -2   21.70   24.20
   3 -12   2  -65.79   32.40
   3 -12   2   22.90   29.30
  -3  12  -3  -19.00   26.30
   3  12   3  -30.70   25.40
  -3 -12  -3   79.99   47.20
  -3 -12  -3   42.30   34.00
   3 -12   3   23.30   32.30
  -3 -12  -3   -5.60   21.00
   3  12   4   14.90   26.30
  -3  12  -4   11.70   36.00
  -3 -12  -4   87.39   39.30
  -3 -12  -4  -19.30   26.90
  -3 -12  -4    8.20   29.10
   3 -12   4   78.99   41.20
   4   0 -13   -4.80   12.40
   4   0 -13   -8.90   12.40
  -4   0  13  -14.90   22.80
   4   0 -12  650.73   52.79
   4   0 -12  553.74   59.39
   4   0 -12  844.52   59.69
  -4   0  12  794.92   97.79
   4   0 -11  -11.10    9.40
   4   0 -11    9.50   12.40
  -4   0  11    0.30   13.30
   4   0 -11  -17.50    7.90
  -4   0  10    1.40   11.80
   4   0 -10   -5.20   10.70
   4   0 -10  -14.10   10.30
   4   0 -10    1.50    8.60
   4   0  -9   -9.40    6.70
   4   0  -9   -2.00    6.70
  -4   0   9    9.10   14.60
   4   0  -9   -8.50    7.60
   4   0  -8  159.78   21.30
  -4   0   8  195.58   40.00
   4   0  -8  159.08   26.70
   4   0  -7   -0.40    5.80
  -4   0   7    1.80    2.40
  -4   0   7   24.30   13.10
  -4   0   7   -0.80    2.10
   4   0  -7    2.00    4.20
   4   0  -7    2.70    5.20
   4   0  -6  412.96   49.10
  -4   0   6  507.45   55.49
  -4   0   6  344.37   25.30
   4   0  -6  346.47   28.80
   4   0  -6  452.45   31.40
  -4   0   6  366.96   24.90
   4   0  -6  414.26   35.80
  -4   0   5   -0.10    3.90
   4   0  -5    7.20    5.20
   4   0  -5   -3.00    7.30
  -4   0   5   -4.60    7.40
   4   0  -5    1.00    5.60
   4   0  -4  106.79   13.70
  -4   0   4   65.19   11.30
   4   0  -4   85.99   13.00
   4   0  -4   78.99   18.50
  -4   0   4   95.09   21.90
  -4   0   3    5.50    6.90
   4   0  -3   -1.20    6.10
  -4   0   3    3.60    8.40
   4   0  -3  -10.50    8.60
   4   0  -3   -2.00    5.90
  -4   0   3   -3.90    5.80
   4   0  -3   -0.30    7.40
   4   0  -2 1630.94  102.19
  -4   0   2 1859.11  104.09
  -4   0   2 1688.33  100.49
   4   0  -2 1670.23  107.19
   4   0  -2 1760.52  106.09
   4   0  -2 1895.81  103.09
  -4   0   2 1692.13  106.09
   4   0  -2 1713.93  100.79
  -4   0   1    5.00    8.50
   4   0  -1   -0.20    9.80
  -4   0   1  -11.70    8.70
   4   0  -1   -1.90    5.40
   4   0  -1  -11.20    7.20
  -4   0   1   -5.20    8.30
   4   0  -1    5.50    9.50
   4   0  -1   11.90   11.40
  -4   0   1    2.00   11.40
  -4   0   1   -1.00    4.90
   4   0   0  390.06   37.60
  -4   0   0  518.65   46.10
  -4   0   0  361.36   35.20
   4   0   0  416.56   38.40
  -4   0   0  388.56   37.20
  -4   0   0  511.65   40.90
   4   0   0  332.67   28.00
   4   0   0  413.66   42.50
   4   0   0  481.85   40.50
   4   0   1    5.60    9.90
   4   0   1    1.60    8.10
  -4   0  -1    1.20   10.50
  -4   0  -1   -3.40    7.30
   4   0   1   -1.00    9.60
  -4   0  -1   -4.70    9.80
   4   0   1    8.70   12.60
  -4   0  -1    0.80   13.40
   4   0   2 4856.51  265.77
  -4   0  -2 5036.40  273.57
   4   0   2 4474.95  261.97
   4   0   2 4465.65  269.17
  -4   0  -2 4976.60  266.17
  -4   0  -2 4254.87  260.77
   4   0   2 4837.22  270.97
  -4   0  -2 4903.81  270.97
   4   0   3   12.50   13.70
  -4   0  -3   -6.60    8.10
   4   0   3   15.20   13.10
   4   0   3    6.30   10.20
   4   0   3    3.80    8.30
  -4   0  -3    3.40   14.70
  -4   0  -3   -0.30   12.50
  -4   0  -3   -0.40   11.70
   4   0   4 2086.89  139.79
   4   0   4 2121.59  147.39
  -4   0  -4 2235.28  138.99
  -4   0  -4 2256.67  149.19
   4   0   4 2338.77  142.99
  -4   0  -4 2502.25  150.78
   4   0   4 2447.16  137.59
   4   0   4 2071.59  144.79
  -4   0  -4 2255.67  147.99
  -4   0  -5   12.90   16.70
  -4   0  -5   -6.30   27.90
  -4   0  -5  -10.40   10.40
   4   0   5    7.00   13.30
  -4   0  -5   -6.60   10.30
   4   0   5   -8.60    7.70
   4   0   5    1.30   14.10
   4   0   5    7.40    7.80
   4   0   6   86.09   24.80
  -4   0  -6   83.89   22.90
  -4   0  -6  141.19   33.70
   4   0   6   95.59   20.80
  -4   0  -6  119.39   30.60
  -4   0  -6   86.29   24.50
   4   0   6   95.19   28.60
   4   0   7   12.30   15.60
   4   0   7    4.50   14.60
   4   0   7   -5.90   12.30
  -4   0  -7  -29.70   12.50
  -4   0  -7  -14.60   15.30
   4   0   7   -8.80    8.40
  -4   0  -7  -16.50   15.00
  -4   0  -7   -8.10   10.70
  -4   0  -8   -6.80   17.80
   4   0   8   27.20   17.60
  -4   0  -8   -6.60   11.00
   4   0   8   23.20   20.40
  -4   0  -8   20.80   20.20
   4   0   8   -4.30   15.30
   4   0   8    9.60   14.10
  -4   0  -8   11.80   16.60
   4   0   9   21.40   17.20
  -4   0  -9   10.70   13.90
  -4   0  -9   20.60   20.90
   4   0   9  -38.20   15.90
   4   0   9   14.30   15.50
  -4   0  -9    9.20   23.40
  -4   0  -9    4.30   20.40
   4   0   9   -8.30   11.70
   4   0  10    7.10   21.50
  -4   0 -10  -50.09   16.60
  -4   0 -10  -15.30   19.10
   4   0  10    5.80   16.80
   4   0  10    0.50   19.10
  -4   0 -10   -0.10   13.20
  -4   0 -10  -22.60   17.90
   4   0  10  -21.80   10.10
   4   0  11  -23.00   16.20
   4   0  11    0.40   17.40
  -4   0 -11  -13.80   23.10
  -4   0 -11  -20.40   22.80
   4   0  11   29.70   28.30
  -4   0 -12   14.90   26.90
  -4   0 -12  -45.00   17.70
  -4   0 -12   -4.80   27.90
   4   0  12   30.70   24.10
   4   0  12  -22.60   17.10
   4   0  12   -6.00   26.70
   4   1 -13  -20.30   15.70
  -4   1  13   19.60   23.80
   4   1 -13   14.80   15.90
   4   1 -13  -24.90   14.30
   4  -1 -13  -10.60   15.30
   4  -1 -13   18.30    8.10
   4  -1 -13    3.10    8.50
   4   1 -12  387.26   44.50
  -4   1  12  324.77   64.79
   4   1 -12  312.27   38.30
   4  -1 -12  370.26   29.30
  -4  -1  12  256.37   59.69
   4  -1 -12  382.36   31.80
   4  -1 -12  413.66   49.20
  -4   1  11   99.09   34.20
   4   1 -11  161.58   27.60
   4   1 -11  211.78   33.70
   4   1 -11  127.99   25.80
  -4  -1  11  181.88   19.00
   4  -1 -11   87.49   37.60
  -4  -1  11  104.29   37.20
   4  -1 -11  150.58   19.30
  -4  -1  11  140.89   18.30
   4   1 -10   89.79   21.10
  -4   1  10   59.99   27.90
   4   1 -10  109.59   24.70
  -4  -1  10  133.49   39.30
   4  -1 -10   68.09   13.90
   4  -1 -10   70.09   22.40
  -4  -1  10   58.09   13.60
   4  -1 -10   81.19   12.80
  -4  -1  10   77.69   16.30
  -4   1   9   -2.30   14.90
   4   1  -9  -10.30    8.70
   4   1  -9   -7.90    6.60
   4   1  -9   -0.20   11.30
  -4  -1   9   -1.50    9.30
   4  -1  -9    1.30    5.00
   4  -1  -9    8.00   10.10
  -4  -1   9    3.30   14.50
   4  -1  -9    3.40    5.80
   4   1  -8    0.20    7.60
  -4   1   8    3.00   11.50
   4   1  -8    2.60    7.00
   4   1  -8    3.30    5.30
   4  -1  -8    5.60   10.80
   4  -1  -8    5.20    7.40
  -4  -1   8    1.20    3.60
  -4  -1   8   -6.80   12.30
  -4  -1   8   -1.50    6.20
   4  -1  -8    3.40    3.70
   4  -1  -8    3.10    4.00
   4   1  -7   58.09   12.10
  -4   1   7   37.80   18.60
   4   1  -7   78.69   18.60
   4   1  -7   70.59   16.30
   4  -1  -7   64.69    7.70
  -4  -1   7   54.09   23.60
  -4  -1   7   79.29   17.40
   4  -1  -7   53.49   19.60
   4  -1  -7   63.49   18.10
   4  -1  -7   61.89    8.70
   4   1  -6   26.20   11.70
   4   1  -6   17.10    9.80
   4   1  -6   17.20    6.70
  -4   1   6   26.80   13.70
   4  -1  -6   23.00   12.90
  -4  -1   6   11.10   15.70
   4  -1  -6   29.60    4.80
  -4  -1   6   29.20   10.40
   4  -1  -6   30.10   12.50
   4   1  -5   13.10    8.70
  -4   1   5    1.50   10.90
   4   1  -5   22.20    6.40
   4   1  -5   23.00   11.10
  -4  -1   5   13.30    9.10
  -4  -1   5   13.10    8.90
   4  -1  -5    8.50   11.60
  -4  -1   5    8.00   12.70
   4  -1  -5   26.90    4.90
   4  -1  -5   16.00    4.10
   4   1  -4  382.16   39.80
  -4   1   4  512.25   48.40
   4   1  -4  478.55   38.60
  -4  -1   4  481.25   37.60
   4  -1  -4  473.25   41.90
   4  -1  -4  515.45   30.30
  -4  -1   4  491.15   49.70
   4  -1  -4  460.55   30.80
   4  -1  -4  532.95   49.60
   4   1  -3 1410.96   91.49
  -4   1   3 1584.94  101.19
   4   1  -3 1459.25   91.49
   4   1  -3 1402.66   85.29
  -4   1   3 1353.86   84.19
  -4  -1   3 1547.45   92.29
   4  -1  -3 1694.23   96.49
   4  -1  -3 1685.43  105.49
   4  -1  -3 1578.34   85.79
  -4  -1   3 1613.34  102.59
   4  -1  -3 1428.36   86.99
  -4  -1   3 1425.86   91.69
   4   1  -2 4451.95  281.47
  -4   1   2 5428.26  281.97
  -4   1   2 4461.65  282.57
   4   1  -2 4891.11  281.17
  -4   1   2 5098.89  277.57
   4   1  -2 5099.69  278.77
   4  -1  -2 5225.68  278.37
   4  -1  -2 4937.71  287.07
  -4  -1   2 5257.37  286.97
   4  -1  -2 5610.34  283.97
  -4  -1   2 5148.78  282.47
  -4  -1   2 5573.74  279.17
  -4  -1   2 5589.34  284.67
   4   1  -1  757.32   53.49
   4   1  -1  776.32   55.19
  -4   1   1  680.33   52.39
  -4   1   1  842.82   52.19
   4   1  -1  694.03   55.59
   4   1  -1  775.92   56.19
  -4   1   1  740.53   55.09
   4  -1  -1  799.12   55.89
   4  -1  -1  584.34   50.99
  -4  -1   1  785.52   58.39
  -4  -1   1  810.22   54.99
   4  -1  -1  754.82   51.79
  -4  -1   1  761.62   52.19
  -4  -1   1  828.42   53.69
   4   1   0 3697.73  219.18
   4   1   0 3993.30  214.48
   4   1   0 3693.33  218.78
  -4   1   0 3822.32  216.88
   4   1   0 3784.52  216.98
  -4   1   0 4020.80  222.78
  -4   1   0 3440.26  214.58
  -4  -1   0 3761.12  215.88
   4  -1   0 4165.68  220.78
   4  -1   0 4028.30  217.28
  -4  -1   0 4139.19  220.28
   4  -1   0 3870.21  222.08
  -4  -1   0 4099.09  221.68
   4  -1   0 3714.63  216.48
  -4  -1   0 3677.83  207.48
  -4   1  -1  384.06   40.60
  -4   1  -1  366.26   35.10
  -4   1  -1  409.16   37.70
  -4   1  -1  312.47   33.50
   4   1   1  339.87   33.50
   4   1   1  322.97   29.30
  -4  -1  -1  316.37   36.80
   4  -1   1  330.07   38.20
   4  -1   1  360.86   34.80
  -4  -1  -1  279.77   27.80
  -4  -1  -1  333.67   36.00
  -4  -1  -1  299.37   31.20
   4  -1   1  335.87   33.60
  -4   1  -2 4178.38  211.18
  -4   1  -2 3865.61  217.18
   4   1   2 3713.93  206.88
   4   1   2 3146.49  199.58
  -4   1  -2 3773.62  211.48
   4   1   2 3509.15  210.38
   4   1   2 3511.15  214.08
  -4  -1  -2 3884.31  214.58
  -4  -1  -2 3643.14  207.18
  -4  -1  -2 3365.16  200.08
   4  -1   2 3509.95  213.78
   4  -1   2 3294.67  206.88
  -4  -1  -2 3738.33  214.68
   4  -1   2 3799.82  209.88
   4  -1   2 3277.17  209.68
   4   1   3  116.59   14.30
  -4   1  -3  110.79   22.40
   4   1   3   95.69   21.50
  -4   1  -3  114.99   27.50
   4   1   3   94.09   25.10
  -4   1  -3  118.79   25.00
   4   1   3   83.29   17.30
   4   1   3  112.19   23.20
  -4   1  -3  113.09   26.50
   4  -1   3   91.39   25.70
  -4  -1  -3  126.19   28.30
   4  -1   3   90.29   22.80
  -4  -1  -3  121.99   23.50
  -4  -1  -3  110.69   18.70
   4  -1   3  121.69   25.90
   4  -1   3  117.79   25.50
  -4  -1  -3  120.69   26.40
   4   1   4   91.99   25.20
  -4   1  -4  131.29   25.50
   4   1   4  115.69   26.30
  -4   1  -4  111.29   26.30
  -4   1  -4  167.88   34.10
   4   1   4   78.49   14.60
  -4   1  -4  125.69   30.00
   4   1   4  109.29   24.90
   4   1   4  109.69   21.20
  -4  -1  -4  106.89   29.50
   4  -1   4   92.89   26.90
   4  -1   4   71.59   24.50
  -4  -1  -4  156.98   32.80
  -4  -1  -4   99.19   26.30
   4  -1   4   95.79   24.60
   4   1   5  162.08   29.90
   4   1   5  157.78   33.90
   4   1   5  143.19   29.20
  -4   1  -5  109.59   32.70
  -4   1  -5  128.39   29.00
  -4   1  -5  228.58   33.90
  -4   1  -5  163.38   33.60
   4   1   5  128.29   20.90
  -4  -1  -5  186.78   36.60
   4  -1   5  155.38   32.60
   4  -1   5  164.68   34.70
  -4  -1  -5  156.38   25.60
  -4  -1  -5  228.78   40.90
  -4  -1  -5  216.78   64.69
   4  -1   5  202.58   35.40
   4   1   6   23.40   11.00
   4   1   6   29.40   18.70
   4   1   6   66.49   21.70
  -4   1  -6   64.49   22.10
   4   1   6   37.50   22.70
  -4   1  -6   36.90   23.00
  -4   1  -6   44.90   19.80
  -4   1  -6   18.90   23.20
   4  -1   6   27.70   18.90
   4  -1   6   19.30   13.50
  -4  -1  -6   27.60   21.30
   4  -1   6   24.40   16.80
  -4  -1  -6   43.90   22.60
  -4  -1  -6   54.09   21.20
  -4  -1  -6   31.90   13.60
   4  -1   6   23.80   17.90
  -4   1  -7    2.40   13.60
   4   1   7   -8.50   13.70
   4   1   7    7.50   16.10
   4   1   7   -6.70    8.00
  -4   1  -7    7.50   17.40
  -4   1  -7    0.50   15.80
  -4   1  -7   -8.10   19.00
   4  -1   7   -2.90   13.50
   4  -1   7   13.50   13.40
   4  -1   7   16.80   30.30
  -4  -1  -7  -15.60   11.70
  -4  -1  -7    7.80   14.30
  -4  -1  -7  -19.90    8.50
  -4  -1  -7   20.80   17.30
   4  -1   7  -26.60   13.80
   4   1   8   43.00   18.00
  -4   1  -8  109.09   28.40
  -4   1  -8   21.20   22.80
   4   1   8   82.89   22.50
  -4   1  -8   22.10   21.00
  -4   1  -8   44.40   23.20
   4   1   8   23.00   22.30
  -4  -1  -8   48.60   27.40
   4  -1   8   80.19   24.20
  -4  -1  -8   39.10   17.10
   4  -1   8   85.69   24.60
  -4  -1  -8   35.90   23.30
  -4  -1  -8   36.20   21.30
   4  -1   8   36.60   24.80
   4  -1   8   47.40   24.50
   4   1   9   -8.60   12.50
  -4   1  -9   -6.10   19.10
  -4   1  -9    8.10   15.50
   4   1   9  -20.90   14.10
   4   1   9   -1.70   13.20
  -4   1  -9  -35.60   15.60
   4   1   9  -13.90   10.20
  -4   1  -9  -19.80   18.60
  -4  -1  -9  -12.00   18.80
  -4  -1  -9   -8.90   17.30
  -4  -1  -9  -27.00   10.10
   4  -1   9   21.10   17.60
   4  -1   9    0.40   13.80
   4  -1   9   17.00   14.40
  -4  -1  -9  -28.20   16.20
   4  -1   9   -2.70   16.40
  -4   1 -10   70.59   30.40
   4   1  10    6.20   18.10
   4   1  10   43.00   21.30
  -4   1 -10    2.20   24.20
  -4   1 -10   51.09   20.10
   4   1  10   -0.70   15.60
   4   1  10   64.99   29.30
  -4   1 -10   19.80   24.70
   4  -1  10   11.60   22.20
   4  -1  10   33.60   22.80
   4  -1  10    5.30   18.30
  -4  -1 -10   33.20   24.80
   4  -1  10  -14.20   19.20
  -4  -1 -10   42.00   27.30
  -4  -1 -10  -24.50   19.10
  -4  -1 -10   48.80   22.20
   4   1  11   -5.20   14.60
  -4   1 -11    4.80   20.50
   4   1  11   -7.40   22.60
  -4   1 -11    9.50   24.50
   4   1  11   46.20   18.40
  -4   1 -11  -55.69   22.10
  -4   1 -11   18.50   26.50
   4  -1  11  -30.00   19.50
   4  -1  11   -9.00   17.30
   4  -1  11  -11.40   18.90
  -4  -1 -11    3.50   17.90
  -4  -1 -11   26.00   25.90
  -4  -1 -11   46.60   30.40
  -4   1 -12   86.39   34.70
   4   1  12  -41.50   35.90
  -4   1 -12   27.50   36.10
   4   1  12   37.80   24.80
  -4   1 -12  -33.20   26.50
   4   1  12   16.40   22.70
  -4   1 -12   -0.30   24.00
  -4  -1 -12    5.20   28.20
  -4  -1 -12  -39.50   28.90
   4  -1  12   16.90   31.60
   4  -1  12   40.70   25.30
  -4  -1 -12   -5.60   19.60
   4  -1  12   30.80   24.30
  -4  -1 -12  -31.40   31.20
   4   2 -13    4.50   18.10
   4   2 -13   11.20   18.10
  -4  -2  13  -14.30   10.00
  -4  -2  13  -18.30   24.00
  -4  -2  13   34.70   21.20
   4   2 -12  150.28   35.00
  -4   2  12   58.19   31.40
   4   2 -12  107.29   25.10
  -4  -2  12  110.59   24.30
  -4  -2  12  112.29   39.50
  -4  -2  12   40.40   17.50
   4  -2 -12  104.19   28.90
   4   2 -11   37.80   19.60
  -4   2  11   33.70   23.90
   4  -2 -11    8.20   15.10
  -4  -2  11   45.10   18.40
  -4  -2  11   15.80   24.00
  -4  -2  11  -12.50    8.10
  -4   2  10   49.80   26.10
   4   2 -10  105.09   28.40
   4   2 -10   91.59   22.20
   4   2 -10   49.60   12.80
  -4  -2  10   47.30   19.20
  -4  -2  10   69.59   28.90
   4  -2 -10   83.69   27.80
   4  -2 -10   95.29   27.90
  -4   2   9   34.50   21.10
   4   2  -9    7.70   12.20
   4   2  -9   32.80    8.70
   4   2  -9   56.19   20.60
   4  -2  -9   48.70   21.00
  -4  -2   9   45.90   16.60
   4  -2  -9   22.10   19.70
  -4  -2   9   40.80   17.40
  -4  -2   9   49.70   21.90
   4   2  -8   -8.20    7.20
   4   2  -8   -4.60    9.10
  -4   2   8  -12.00    8.40
   4  -2  -8   12.50   13.10
  -4  -2   8    8.90   15.60
   4  -2  -8   -6.80    9.40
  -4  -2   8   -0.50   10.70
  -4  -2   8   -4.40    8.90
  -4   2   7   53.89   20.60
   4   2  -7   30.80   16.90
   4   2  -7   75.59   18.70
  -4  -2   7   43.50   14.50
  -4  -2   7   66.79   18.10
   4  -2  -7   46.30   18.20
   4  -2  -7    9.70   11.20
  -4  -2   7   27.50   16.80
   4   2  -6 1171.58   83.19
   4   2  -6 1078.39   79.29
  -4   2   6 1156.68   94.99
   4  -2  -6 1087.49   94.09
   4  -2  -6 1135.49   79.79
   4  -2  -6 1159.18   86.99
  -4  -2   6 1203.38   80.79
  -4  -2   6 1286.47  104.29
  -4  -2   6 1107.09   82.29
   4   2  -5   23.40   12.00
   4   2  -5   23.40   14.50
  -4  -2   5    8.10   13.90
   4  -2  -5   22.00    4.10
  -4  -2   5    9.60   11.40
   4  -2  -5    4.60    9.60
   4  -2  -5   25.70   14.50
   4  -2  -5   26.90    4.70
  -4  -2   5    9.60   12.00
   4   2  -4  782.12   57.69
   4   2  -4  753.12   56.19
  -4   2   4  659.93   40.40
  -4  -2   4  748.13   57.79
   4  -2  -4  718.63   64.39
   4  -2  -4  721.03   46.30
  -4  -2   4  712.93   55.69
   4  -2  -4  740.53   44.90
   4  -2  -4  817.12   54.69
  -4   2   3 3346.87  181.38
   4   2  -3 3240.58  192.18
  -4   2   3 3457.95  191.28
   4   2  -3 3214.18  181.28
   4   2  -3 3175.68  191.78
   4  -2  -3 3249.97  188.28
   4  -2  -3 3263.07  185.68
  -4  -2   3 3371.26  180.48
  -4  -2   3 3110.59  192.38
   4  -2  -3 3604.74  202.18
  -4  -2   3 3556.24  193.58
  -4   2   2 1941.11  113.99
  -4   2   2 1964.10  118.09
   4   2  -2 1660.13  118.39
  -4   2   2 1988.10  118.49
   4   2  -2 1866.61  114.49
   4   2  -2 2039.30  121.89
   4  -2  -2 2218.68  118.99
  -4  -2   2 1959.30  121.39
  -4  -2   2 2024.90  114.39
   4  -2  -2 1888.61  117.89
  -4  -2   2 2084.69  122.59
  -4   2   1  161.28   22.00
  -4   2   1  199.18   28.90
  -4   2   1  188.68   22.50
   4   2  -1  151.68   23.20
   4   2  -1  149.79   25.80
   4   2  -1  219.78   30.10
   4  -2  -1  156.48   26.70
  -4  -2   1  175.78   23.70
  -4  -2   1  198.98   28.40
   4  -2  -1  183.08   24.20
  -4  -2   1  176.68   31.60
   4   2   0  655.33   54.99
   4   2   0  698.53   53.99
  -4   2   0  718.13   59.09
   4   2   0  699.23   57.39
  -4   2   0  708.93   59.19
  -4   2   0  653.33   58.59
   4   2   0  668.63   49.30
  -4  -2   0  750.32   54.89
  -4  -2   0  765.92   58.29
   4  -2   0  766.62   54.99
   4  -2   0  717.53   58.99
  -4  -2   0  745.43   56.79
   4   2   1  296.17   35.90
   4   2   1  289.57   32.90
  -4   2  -1  343.77   34.40
   4   2   1  314.67   35.40
  -4   2  -1  327.27   39.50
   4   2   1  316.67   27.20
  -4   2  -1  393.36   36.10
   4  -2   1  320.67   34.60
  -4  -2  -1  243.58   25.50
   4  -2   1  269.87   34.10
  -4  -2  -1  250.87   33.80
  -4  -2  -1  335.87   37.10
  -4  -2  -1  288.57   32.40
   4  -2   1  322.37   39.40
   4   2   2  657.73   53.49
   4   2   2  653.53   59.89
  -4   2  -2  716.23   56.39
  -4   2  -2  757.92   63.89
  -4   2  -2  680.53   55.59
   4   2   2  688.83   55.89
   4   2   2  557.84   43.60
   4  -2   2  663.43   56.19
   4  -2   2  682.13   57.39
   4  -2   2  649.64   60.99
  -4  -2  -2  730.13   53.99
   4  -2   2  615.14   55.79
  -4  -2  -2  725.03   58.29
  -4  -2  -2  685.73   59.79
  -4  -2  -2  618.94   41.90
  -4  -2  -2  624.74   44.20
   4   2   3   87.09   15.50
  -4   2  -3   80.89   22.20
  -4   2  -3  118.99   24.20
   4   2   3  123.19   29.40
  -4   2  -3  116.49   25.20
   4   2   3  113.09   23.90
  -4   2  -3   98.49   29.30
   4   2   3  115.09   25.20
  -4  -2  -3  103.49   26.40
   4  -2   3  101.79   28.50
  -4  -2  -3  137.69   26.00
  -4  -2  -3   95.49   15.30
  -4  -2  -3   79.69   12.40
   4  -2   3  116.49   26.50
   4  -2   3  128.19   26.40
   4  -2   3  103.89   25.00
  -4  -2  -3  106.19   26.30
  -4   2  -4  372.16   42.20
   4   2   4  337.97   32.50
   4   2   4  333.77   37.70
  -4   2  -4  354.36   42.30
   4   2   4  355.76   40.40
  -4   2  -4  363.36   47.80
  -4   2  -4  391.56   42.80
   4   2   4  257.27   44.60
  -4  -2  -4  287.27   47.90
  -4  -2  -4  366.96   31.20
  -4  -2  -4  349.47   42.90
   4  -2   4  287.07   45.80
  -4  -2  -4  286.97   48.10
   4  -2   4  352.16   42.70
   4  -2   4  298.97   40.20
  -4  -2  -4  351.56   32.10
  -4   2  -5  124.89   28.70
  -4   2  -5  148.49   36.90
   4   2   5  143.59   26.80
   4   2   5  113.89   30.90
   4   2   5   97.79   25.10
  -4   2  -5  116.29   28.50
  -4   2  -5  106.39   26.90
  -4  -2  -5  111.19   30.20
   4  -2   5   94.09   28.00
   4  -2   5  157.28   33.10
  -4  -2  -5  132.59   31.50
  -4  -2  -5  134.89   20.70
   4  -2   5   62.59   26.00
  -4  -2  -5  184.78   46.60
  -4   2  -6   -4.40   14.10
   4   2   6    3.90   10.70
   4   2   6  -17.60   13.00
   4   2   6    7.20   14.00
  -4   2  -6   19.90   21.20
  -4   2  -6   19.40   14.10
  -4   2  -6  -13.90   12.60
   4  -2   6    4.20   13.10
  -4  -2  -6   -3.40   11.90
   4  -2   6    2.80   15.20
  -4  -2  -6    2.30    8.30
  -4  -2  -6  -13.60   13.70
   4  -2   6  -19.70   15.10
  -4  -2  -6    0.90   15.80
   4   2   7   28.50   16.90
  -4   2  -7   33.50   18.10
  -4   2  -7    8.60   18.70
   4   2   7   25.00   19.10
  -4   2  -7   27.60   21.60
  -4   2  -7   20.90   22.00
   4   2   7   34.70   18.50
  -4  -2  -7   31.20   13.60
   4  -2   7   26.40   19.70
   4  -2   7   11.70   15.70
  -4  -2  -7   71.89   27.30
  -4  -2  -7   15.60   18.10
  -4  -2  -7   58.29   25.90
   4  -2   7   25.20   19.80
  -4   2  -8    0.80   14.70
  -4   2  -8   -2.90   22.30
  -4   2  -8    5.90   21.00
  -4   2  -8   30.30   20.80
   4   2   8   13.40   15.70
   4   2   8   40.70   15.70
   4   2   8   30.00   22.30
   4  -2   8   32.60   20.90
   4  -2   8    6.20   16.00
  -4  -2  -8   34.70   13.70
   4  -2   8   34.80   18.60
  -4  -2  -8    7.70   19.10
  -4  -2  -8   45.50   26.40
   4  -2   8   10.10   18.30
  -4  -2  -8   31.00   22.70
  -4   2  -9   17.30   21.90
  -4   2  -9    7.30   18.70
  -4   2  -9   -7.40   23.10
   4   2   9   14.10   20.80
   4   2   9   27.10   17.20
  -4   2  -9  -28.90   17.80
   4  -2   9   30.40   19.00
  -4  -2  -9   -2.10   21.60
   4  -2   9  -15.10   22.20
  -4  -2  -9  -13.60   16.80
  -4  -2  -9   17.40   22.00
  -4  -2  -9   14.30   12.90
   4  -2   9  -15.80   14.20
   4  -2   9  -20.40   10.80
   4   2  10   45.30   20.40
  -4   2 -10   46.30   34.30
   4   2  10   15.30   21.50
  -4   2 -10   12.20   25.60
   4   2  10   62.49   22.70
  -4   2 -10   21.90   24.50
  -4   2 -10  -25.50   23.50
  -4  -2 -10   11.30   13.70
  -4  -2 -10   23.80   24.00
   4  -2  10    9.60   17.60
   4  -2  10   23.50   23.10
  -4  -2 -10   24.70   27.30
   4  -2  10   34.50   23.70
  -4  -2 -10   51.59   29.50
  -4   2 -11   42.00   32.50
  -4   2 -11  -31.80   22.70
  -4   2 -11  -34.00   24.50
   4   2  11    1.20   16.40
  -4   2 -11    1.30   21.20
   4   2  11    3.60   21.40
  -4  -2 -11   34.80   26.40
  -4  -2 -11   41.80   32.00
   4  -2  11   17.00   29.80
   4  -2  11   23.60   25.90
   4  -2  11  -14.20   17.80
   4  -2  11   14.40   23.90
  -4  -2 -11    0.50   16.20
  -4  -2 -11   24.20   32.00
   4   2  12   48.70   38.80
  -4   2 -12  -18.20   25.80
  -4   2 -12  -32.20   23.70
  -4  -2 -12   65.29   35.10
   4  -2  12   -1.90   30.20
   4  -2  12   -6.80   24.30
   4   3 -13  -28.70   18.60
  -4  -3  13  -13.40   19.50
   4  -3 -13   27.80   17.10
   4  -3 -13   12.80   19.80
   4   3 -12   -2.60   16.90
  -4  -3  12   32.90   25.40
   4  -3 -12   51.19   21.30
   4  -3 -12   32.30   22.00
  -4  -3  12  -21.20   17.00
   4   3 -11   26.90   19.10
   4   3 -11   46.00   21.00
  -4  -3  11   23.10   19.80
  -4  -3  11   49.80   21.70
   4  -3 -11   10.10   18.10
   4  -3 -11   46.60   17.90
  -4  -3  11    6.20   22.50
   4  -3 -11   55.29   24.20
   4   3 -10   68.69   23.90
   4   3 -10   60.59   19.80
  -4  -3  10   30.40   16.70
   4  -3 -10   38.60   22.40
   4  -3 -10   25.50   20.50
   4  -3 -10   56.79   20.50
  -4  -3  10   78.79   25.80
  -4  -3  10   43.90   25.70
   4   3  -9  222.68   36.90
   4   3  -9  179.38   35.20
  -4  -3   9  127.99   35.90
   4  -3  -9  124.29   26.60
   4  -3  -9  148.59   37.30
  -4  -3   9  130.19   30.90
   4  -3  -9  189.38   37.90
  -4  -3   9  240.08   39.60
   4   3  -8   35.30   18.40
   4   3  -8   33.10   19.40
   4  -3  -8   10.60   14.00
  -4  -3   8   12.90   14.50
  -4  -3   8   19.90   13.50
  -4  -3   8   -5.60   12.80
   4  -3  -8   21.40   21.60
   4  -3  -8   18.90   10.60
   4   3  -7  100.99   22.60
   4   3  -7   80.99   25.40
   4  -3  -7   85.19   25.00
   4  -3  -7   39.30   18.60
  -4  -3   7   72.39   21.40
  -4  -3   7   68.59   22.20
   4  -3  -7   46.70   14.80
  -4  -3   7   44.10   23.20
   4   3  -6   44.50   20.30
   4   3  -6   23.20   16.10
   4  -3  -6   18.50   15.40
   4  -3  -6   44.80    8.50
   4  -3  -6   39.80    7.20
  -4  -3   6   39.00   17.30
   4  -3  -6   43.50   13.40
  -4  -3   6   53.49   19.10
   4   3  -5 1122.89   82.29
   4   3  -5 1061.29   78.79
   4  -3  -5 1084.39   71.49
  -4  -3   5 1109.79   80.29
   4  -3  -5 1108.69   90.39
   4  -3  -5  984.50   62.59
  -4  -3   5  970.30   80.19
   4  -3  -5 1028.60   65.09
  -4   3   4  941.31   81.19
   4   3  -4 1150.78   81.39
   4   3  -4 1173.08   83.09
  -4   3   4 1082.19   65.29
  -4  -3   4 1049.59   80.19
  -4  -3   4 1044.90   81.79
   4  -3  -4 1068.09   68.49
   4  -3  -4 1168.08   89.69
   4  -3  -4 1105.79   71.19
   4  -3  -4 1246.08   74.19
  -4  -3   4 1067.29   61.69
   4   3  -3  144.99   29.40
  -4   3   3  138.19   21.50
  -4   3   3  189.68   21.20
   4   3  -3  221.08   32.60
  -4  -3   3  172.68   29.90
   4  -3  -3  169.68   29.90
   4  -3  -3  199.48   23.60
  -4  -3   3  214.38   33.40
   4  -3  -3  195.28   21.80
  -4  -3   3  175.68   19.50
   4   3  -2  127.39   20.60
  -4   3   2  143.19   24.70
  -4   3   2  135.49   21.50
   4   3  -2  122.49   30.30
  -4   3   2  127.19   25.10
   4   3  -2  144.89   26.90
  -4  -3   2  146.69   22.10
   4  -3  -2  132.39   23.70
   4  -3  -2  114.19   20.20
  -4  -3   2  146.29   28.00
   4  -3  -2  112.29   20.70
  -4  -3   2  215.78   33.20
  -4   3   1   40.80   13.10
   4   3  -1   27.90   16.40
  -4   3   1   24.50   14.30
   4   3  -1   27.80   12.60
  -4   3   1   32.10   14.10
   4   3  -1   36.10   14.60
  -4  -3   1   25.60   13.60
   4  -3  -1    3.30   10.90
   4  -3  -1   55.09   16.10
   4  -3  -1   29.50   13.30
  -4  -3   1   39.60   16.20
  -4  -3   1   32.40   13.50
  -4   3   0   10.80   13.30
   4   3   0   -8.00    8.50
  -4   3   0    3.30    9.70
   4   3   0   -1.10    8.30
  -4   3   0   -5.80    9.40
   4   3   0   -0.90   11.70
  -4  -3   0   -0.90    9.00
   4  -3   0    5.40   10.60
   4  -3   0   -6.10   10.10
   4  -3   0   -3.50    7.50
  -4  -3   0   18.20   13.50
  -4  -3   0    2.20   11.10
  -4   3  -1  148.79   26.30
  -4   3  -1  162.98   29.60
   4   3   1  126.29   17.20
   4   3   1  158.78   28.20
   4   3   1  119.29   26.70
  -4   3  -1  127.39   28.90
   4   3   1  118.39   24.20
  -4  -3  -1  131.99   27.10
  -4  -3  -1  147.69   25.80
   4  -3   1  138.39   26.80
   4  -3   1  110.39   24.30
   4  -3   1  129.99   30.80
  -4  -3  -1  134.19   27.70
  -4   3  -2   -3.30   13.20
   4   3   2    8.20   11.40
   4   3   2   -2.40   10.40
   4   3   2    1.50    6.10
   4   3   2   -0.60   12.20
  -4   3  -2   11.10   13.20
  -4   3  -2   -3.50   11.80
   4  -3   2    6.10   17.20
  -4  -3  -2   -0.30   12.10
   4  -3   2    9.60   13.60
  -4  -3  -2   -9.50   13.00
   4  -3   2   14.60   13.50
   4  -3   2   11.80   13.00
  -4  -3  -2   -1.60   12.10
  -4   3  -3  494.55   48.60
  -4   3  -3  448.86   48.30
   4   3   3  381.76   30.60
  -4   3  -3  372.96   49.60
   4   3   3  463.45   44.80
   4   3   3  410.96   44.00
   4   3   3  425.26   51.29
   4  -3   3  560.24   52.39
  -4  -3  -3  423.86   36.40
   4  -3   3  484.05   51.09
   4  -3   3  437.06   52.09
  -4  -3  -3  467.15   50.89
  -4  -3  -3  353.26   29.60
  -4  -3  -3  554.44   56.39
  -4  -3  -3  446.26   48.20
  -4   3  -4  219.58   37.80
  -4   3  -4  208.78   37.60
   4   3   4  231.88   45.20
   4   3   4  209.88   33.80
  -4   3  -4  165.08   44.40
   4   3   4  238.38   31.30
   4  -3   4  234.18   41.90
   4  -3   4  191.38   38.70
   4  -3   4  209.38   38.50
  -4  -3  -4  273.67   42.30
  -4  -3  -4  203.78   19.60
  -4  -3  -4  240.48   39.80
  -4  -3  -4  206.88   26.20
   4   3   5   16.70   13.10
  -4   3  -5   22.70   18.60
   4   3   5   -2.60   10.10
  -4   3  -5    8.10   17.20
  -4   3  -5   39.30   23.20
   4   3   5   37.70   22.70
  -4  -3  -5   28.20   20.20
  -4  -3  -5   13.30    7.20
   4  -3   5   17.00   15.30
   4  -3   5   10.00   16.10
  -4  -3  -5    9.80   16.50
  -4  -3  -5   26.60   16.90
  -4  -3  -5    8.70    9.00
   4  -3   5   18.20   15.40
  -4   3  -6   73.49   23.70
  -4   3  -6   23.80   18.60
   4   3   6   79.39   32.30
  -4   3  -6   44.80   27.00
   4   3   6   55.09   17.50
   4   3   6   49.20   18.50
   4  -3   6   19.30   18.40
   4  -3   6   45.30   25.50
  -4  -3  -6   46.40   20.50
  -4  -3  -6   51.69   27.00
  -4  -3  -6   39.60   14.20
  -4  -3  -6   42.90   19.90
   4  -3   6   76.69   24.90
  -4  -3  -6   36.50   10.90
  -4   3  -7  -16.00   13.30
   4   3   7  -12.80   11.30
   4   3   7    7.10   14.60
   4   3   7  -32.20   15.60
  -4   3  -7   -6.50   20.30
  -4   3  -7  -21.20   12.70
  -4  -3  -7    0.20   17.90
   4  -3   7  -13.90   15.20
  -4  -3  -7  -23.00   16.40
   4  -3   7    5.40   17.20
  -4  -3  -7  -15.30   11.10
   4  -3   7  -19.70   17.90
  -4  -3  -7   13.40   14.70
  -4   3  -8   -6.20   16.60
   4   3   8   40.20   17.30
   4   3   8   37.10   25.00
   4   3   8   22.50   17.40
  -4   3  -8   35.10   20.80
  -4   3  -8   27.30   25.00
  -4  -3  -8    9.80   11.10
   4  -3   8  -42.90   19.50
  -4  -3  -8   17.50   23.60
   4  -3   8   26.10   19.50
  -4  -3  -8   20.20   21.70
   4  -3   8    0.90   14.20
  -4  -3  -8   21.70   21.00
   4   3   9   20.40   13.90
  -4   3  -9   19.80   16.30
   4   3   9   20.90   22.40
   4   3   9   33.10   23.50
  -4   3  -9   61.69   29.20
  -4   3  -9   29.30   24.30
  -4  -3  -9   17.40   21.10
  -4  -3  -9   32.40   26.80
  -4  -3  -9   18.40   27.00
   4  -3   9  -21.10   19.80
   4  -3   9   13.50   17.80
  -4  -3  -9   10.00   13.10
   4  -3   9   49.70   26.40
   4  -3   9   60.79   25.60
  -4   3 -10   58.89   28.50
   4   3  10   34.30   20.90
  -4   3 -10   87.89   36.70
  -4   3 -10   41.30   32.00
   4   3  10  -20.80   27.40
   4  -3  10   96.19   31.30
  -4  -3 -10   31.00   24.40
   4  -3  10   48.80   28.70
   4  -3  10   87.89   31.30
  -4  -3 -10   42.90   16.90
  -4  -3 -10   71.19   29.10
  -4  -3 -10   82.69   30.00
  -4   3 -11  -38.30   25.60
   4   3  11  -40.40   31.10
  -4   3 -11  -22.20   18.50
  -4   3 -11   19.80   38.30
   4   3  11  -66.69   23.30
   4   3  11  -29.10   18.50
   4  -3  11  -11.90   22.90
   4  -3  11   -9.40   23.00
   4  -3  11   -3.70   21.30
  -4  -3 -11  -26.90   15.00
  -4  -3 -11   19.20   28.90
  -4  -3 -11  -36.80   22.30
   4   4 -13  -17.90   19.90
   4  -4 -13  -23.80   20.90
   4  -4 -13   24.00   15.90
  -4  -4  13  -17.90   23.20
  -4  -4  13   46.30   34.40
   4   4 -12  -14.40   18.10
  -4  -4  12  -26.10   19.80
  -4  -4  12  -21.40   27.80
   4  -4 -12   39.30   17.00
   4  -4 -12  -18.20   18.70
  -4  -4  12   31.50   23.90
   4  -4 -12  -22.40   18.60
   4   4 -11   27.70   23.70
   4   4 -11   -4.20   17.50
  -4  -4  11   -1.20   18.50
   4  -4 -11  -19.00   17.70
  -4  -4  11    1.30   19.30
  -4  -4  11  -10.00   16.50
   4  -4 -11  -14.80   16.10
   4  -4 -11   50.49   25.10
   4   4 -10   18.40   23.40
   4   4 -10   43.80   19.40
  -4  -4  10   28.80   19.00
  -4  -4  10   26.90   21.70
   4  -4 -10    6.80   21.60
  -4  -4  10  -10.40   22.60
   4  -4 -10   29.90   14.10
   4  -4 -10   17.60   19.80
   4   4  -9  318.97   53.29
   4   4  -9  287.07   48.50
  -4  -4   9  256.67   45.70
   4  -4  -9  205.68   45.90
  -4  -4   9  259.97   53.39
   4  -4  -9  273.77   53.39
  -4  -4   9  300.67   47.40
   4  -4  -9  254.77   31.60
   4   4  -8   49.10   18.10
   4   4  -8   11.80   17.40
   4  -4  -8   29.00   21.80
   4  -4  -8   28.70   12.80
   4  -4  -8   39.70    7.50
   4  -4  -8   41.30    8.30
  -4  -4   8   50.59   19.40
   4  -4  -8   46.00   21.70
  -4  -4   8   51.79   22.80
   4   4  -7  180.58   36.60
   4   4  -7  140.49   34.80
   4  -4  -7  125.79   14.90
  -4  -4   7  215.98   38.90
   4  -4  -7  130.69   32.80
   4  -4  -7  115.09   20.60
   4  -4  -7  127.99   16.00
   4  -4  -7  127.69   33.00
  -4  -4   7  143.99   34.70
   4   4  -6   -6.40   10.00
   4   4  -6   -1.90   12.90
   4  -4  -6   -0.60    3.70
   4  -4  -6    4.50    6.10
   4  -4  -6   14.00   14.20
   4  -4  -6    0.90    6.50
  -4  -4   6   -4.10   14.10
  -4  -4   6    8.60   13.20
   4   4  -5   30.10   16.90
  -4   4   5   42.30    9.60
   4  -4  -5   40.30   12.80
  -4  -4   5   50.49   21.60
  -4  -4   5   35.90    6.10
   4  -4  -5   27.60   11.20
  -4  -4   5   27.10   17.50
   4  -4  -5   36.90   16.70
   4  -4  -5   29.80   10.50
   4   4  -4  429.26   48.30
   4   4  -4  419.06   50.09
  -4   4   4  443.06   41.40
   4  -4  -4  533.65   40.90
   4  -4  -4  493.75   39.60
   4  -4  -4  385.96   41.40
  -4  -4   4  575.24   53.49
  -4  -4   4  479.65   35.70
  -4  -4   4  431.66   49.99
  -4   4   3  576.84   47.30
   4   4  -3  456.05   50.39
  -4   4   3  547.65   45.30
  -4   4   3  544.95   44.30
   4   4  -3  513.65   53.49
  -4  -4   3  541.15   54.09
   4  -4  -3  665.23   47.50
   4  -4  -3  565.64   46.70
   4  -4  -3  469.65   47.20
  -4  -4   3  518.25   43.50
  -4  -4   3  579.94   55.49
   4   4  -2   16.20   15.30
  -4   4   2   24.00   11.90
  -4   4   2   35.70   13.70
  -4   4   2   10.70   12.70
   4   4  -2   43.80   17.90
  -4  -4   2   17.60   10.50
   4  -4  -2   25.00   16.50
  -4  -4   2   18.10   16.20
  -4  -4   2   17.30   13.90
   4  -4  -2   10.30   10.70
   4  -4  -2   17.80   12.30
  -4   4   1   57.99   17.60
  -4   4   1   35.70   13.80
  -4   4   1   20.30   15.10
   4   4  -1    7.80   11.70
   4   4  -1   20.60   14.70
   4   4  -1    9.90   21.00
  -4  -4   1   22.80   11.90
   4  -4  -1   11.70   14.60
   4  -4  -1   30.50   15.00
  -4  -4   1    3.10   13.60
  -4  -4   1   36.50   17.90
   4  -4  -1   45.70   17.30
  -4   4   0   16.70   15.10
   4   4   0    6.70   12.30
  -4   4   0   17.50   12.30
  -4   4   0   15.40    9.60
   4   4   0   10.40   13.20
   4   4   0   10.80   13.30
   4  -4   0   24.50   18.80
  -4  -4   0   12.60   14.50
  -4  -4   0   20.90   14.30
   4  -4   0    5.30   11.30
  -4  -4   0   15.90   14.10
   4  -4   0   13.50   12.50
   4   4   1   58.79   13.30
   4   4   1   61.99   21.70
  -4   4  -1  122.59   25.90
  -4   4  -1   44.80   20.40
   4   4   1   66.39   19.60
   4   4   1   71.29   21.20
  -4   4  -1   73.19   21.30
  -4  -4  -1   61.59   21.80
   4  -4   1  103.79   29.30
   4  -4   1   64.69   21.70
  -4  -4  -1   86.69   23.30
  -4  -4  -1   73.19   23.50
   4  -4   1   79.49   22.40
   4   4   2  986.10   80.29
  -4   4  -2 1111.59   83.89
   4   4   2 1066.99   79.99
   4   4   2 1123.49   64.59
   4   4   2  994.80   87.79
  -4   4  -2 1004.40   89.69
   4  -4   2 1008.90   84.49
  -4  -4  -2 1084.89   80.79
   4  -4   2  960.10   82.89
  -4  -4  -2 1094.19   89.59
   4  -4   2  942.91   87.79
  -4  -4  -2 1078.39   83.09
   4   4   3  107.89   12.50
  -4   4  -3  112.59   33.20
   4   4   3  107.09   26.00
   4   4   3  144.09   29.00
  -4   4  -3  113.39   27.60
   4   4   3  107.09   30.30
   4  -4   3  153.78   33.80
   4  -4   3  132.39   30.70
  -4  -4  -3  179.88   37.90
   4  -4   3   97.69   31.00
  -4  -4  -3   95.79   48.00
  -4  -4  -3  129.59   28.30
  -4   4  -4   29.30   21.40
   4   4   4   29.20   15.50
  -4   4  -4   41.10   21.30
   4   4   4   31.20   19.20
   4  -4   4   96.19   29.00
  -4  -4  -4   48.00   22.80
   4  -4   4   21.50   20.10
  -4  -4  -4   38.90   12.80
  -4  -4  -4   52.39   25.00
  -4  -4  -4   72.49   22.30
   4   4   5  613.84   69.89
  -4   4  -5  598.44   62.29
   4   4   5  562.64   56.69
   4   4   5  517.95   51.69
  -4   4  -5  595.04   70.19
  -4   4  -5  502.65   59.19
   4  -4   5  649.64   66.59
  -4  -4  -5  627.64   69.89
   4  -4   5  601.74   67.19
  -4  -4  -5  544.85   51.69
  -4  -4  -5  481.55   57.29
  -4  -4  -5  538.95   54.29
   4  -4   5  586.24   60.69
  -4   4  -6  -29.90   10.60
  -4   4  -6   -8.00   17.10
   4   4   6    2.20   14.20
  -4   4  -6   -2.20   17.60
   4   4   6   12.80   16.40
   4   4   6   16.60   17.80
  -4  -4  -6   -3.90   16.40
  -4  -4  -6  -16.20   13.80
  -4  -4  -6    6.20    9.20
   4  -4   6   10.10   16.30
  -4  -4  -6   16.70   17.40
   4  -4   6   -6.50   16.50
   4  -4   6   10.60   17.50
  -4  -4  -6    1.00    4.40
   4   4   7   84.59   31.00
  -4   4  -7   51.19   28.10
   4   4   7   74.09   22.50
   4   4   7   32.30   17.20
  -4   4  -7   59.19   24.00
  -4   4  -7   98.79   30.00
  -4  -4  -7   40.20   20.40
  -4  -4  -7   26.20   24.90
  -4  -4  -7   24.20    7.40
   4  -4   7   41.00   25.50
  -4  -4  -7   56.49   25.90
   4  -4   7  137.49   59.29
  -4  -4  -7   47.20   16.50
  -4   4  -8   17.50   20.30
  -4   4  -8   13.20   24.80
  -4   4  -8   32.00   17.60
   4   4   8   -1.70   10.90
   4   4   8   -6.60   15.00
   4   4   8   -8.70   13.10
  -4  -4  -8   11.60   22.70
   4  -4   8    3.20   24.70
  -4  -4  -8   -6.20    9.30
   4  -4   8    0.50   16.60
  -4  -4  -8    4.40    6.80
  -4  -4  -8   14.50   18.60
  -4  -4  -8   25.20   24.50
   4  -4   8   42.60   21.30
  -4   4  -9  108.29   40.70
   4   4   9  120.59   27.40
   4   4   9  150.18   32.20
  -4   4  -9  133.19   38.00
  -4   4  -9  106.09   32.30
  -4  -4  -9  154.28   40.80
  -4  -4  -9  145.79   45.40
  -4  -4  -9  184.88   35.90
   4  -4   9  132.49   32.90
   4  -4   9  110.29   29.20
   4   4  10   -6.70   19.10
  -4   4 -10   46.40   26.00
  -4   4 -10   -9.10   23.60
  -4   4 -10  -15.90   17.30
   4  -4  10   25.20   24.70
  -4  -4 -10   26.80   27.20
   4  -4  10   42.80   31.00
  -4  -4 -10   -5.60   20.70
   4  -4  10  -61.99   28.70
   4  -4  10  -34.60   17.60
  -4  -4 -10  -28.70   24.60
  -4   4 -11  -38.30   43.00
  -4   4 -11   56.89   36.60
  -4   4 -11  -32.40   29.70
   4   4  11  -31.40   17.10
  -4  -4 -11    2.50   28.20
   4  -4  11  -18.50   19.10
  -4  -4 -11   -2.10   26.80
  -4  -4 -11  -15.70   24.30
  -4  -4 -11    0.30   16.40
   4  -4  11  -51.09   22.50
   4  -4  11    0.10   22.50
   4   5 -12   62.09   30.60
   4   5 -12   34.70   28.90
  -4  -5  12   12.90   28.30
  -4  -5  12  113.49   32.90
   4  -5 -12  -22.80   24.30
  -4  -5  12   52.39   31.00
   4  -5 -12   50.29   25.80
   4  -5 -12   20.40   13.90
   4   5 -11   48.10   23.30
   4   5 -11   63.99   25.10
   4  -5 -11    8.70   23.70
  -4  -5  11   22.70   26.80
  -4  -5  11   -7.00   22.40
  -4  -5  11   54.29   28.70
   4  -5 -11   46.40   26.50
   4   5 -10   10.60   17.70
   4   5 -10   32.70   24.30
  -4  -5  10   20.50   19.50
  -4  -5  10   36.40   25.00
   4  -5 -10  -20.90   20.60
   4  -5 -10   -0.30   13.70
  -4  -5  10   -3.90   17.40
   4  -5 -10   12.90    9.70
   4   5  -9    7.20   14.10
   4   5  -9   30.90   20.50
   4  -5  -9   12.60    9.50
  -4  -5   9    7.90   18.00
  -4  -5   9  -14.10   10.80
   4  -5  -9  -16.70   14.80
   4  -5  -9    2.80   15.80
   4  -5  -9   -1.50    5.80
   4  -5  -9    7.80    7.60
   4   5  -8   43.80   26.30
   4   5  -8   46.00   23.20
   4  -5  -8   10.10   17.20
  -4  -5   8   41.00   22.40
   4  -5  -8   24.10   10.20
   4  -5  -8   51.89   13.90
   4  -5  -8   27.70   24.50
   4  -5  -8   32.00   10.60
  -4  -5   8   31.00   16.80
   4   5  -7    9.00   21.80
   4   5  -7   51.79   23.00
   4  -5  -7    4.10    8.30
   4  -5  -7   17.30    8.60
   4  -5  -7   22.40   16.80
  -4  -5   7   10.00   16.40
   4  -5  -7    8.20    9.30
  -4  -5   7   45.00   22.10
   4  -5  -7   46.10   23.70
   4   5  -6   19.30   17.30
  -4   5   6   -0.90    5.40
   4   5  -6    4.20   15.60
  -4  -5   6    9.10   15.60
  -4  -5   6   -2.20    2.90
   4  -5  -6    8.20   10.60
  -4  -5   6   -7.00   13.30
   4  -5  -6    6.40    7.70
   4  -5  -6   -6.00    6.40
   4  -5  -6    4.90   12.40
   4   5  -5  363.56   47.10
   4   5  -5  382.36   51.19
  -4   5   5  438.16   35.90
  -4   5   5  403.96   39.80
  -4  -5   5  454.55   54.19
   4  -5  -5  406.66   37.70
   4  -5  -5  397.56   36.80
   4  -5  -5  404.86   63.69
  -4  -5   5  430.26   51.89
  -4  -5   5  441.96   34.70
  -4   5   4  231.18   29.00
  -4   5   4  218.98   27.70
   4   5  -4  190.38   40.90
   4   5  -4  230.38   42.40
  -4   5   4  218.28   28.20
  -4  -5   4  354.36   52.39
  -4  -5   4  230.68   26.70
   4  -5  -4  221.58   34.60
  -4  -5   4  239.08   43.50
   4  -5  -4  205.18   26.40
   4  -5  -4  222.78   28.00
   4   5  -3  854.21   73.29
  -4   5   3  762.52   63.69
   4   5  -3  799.12   74.29
  -4   5   3  828.22   59.49
  -4   5   3  787.02   61.39
   4  -5  -3  793.12   67.69
  -4  -5   3  759.02   61.19
  -4  -5   3  799.52   73.49
  -4  -5   3  784.92   72.09
   4  -5  -3  727.43   61.79
   4  -5  -3  753.52   59.79
  -4   5   2  294.17   35.20
  -4   5   2  293.17   32.60
  -4   5   2  290.67   38.50
   4   5  -2  322.77   49.20
   4   5  -2  294.37   45.90
   4  -5  -2  279.17   44.20
  -4  -5   2  314.27   41.50
   4  -5  -2  282.87   34.60
  -4  -5   2  291.37   35.60
  -4  -5   2  330.07   49.60
   4  -5  -2  303.47   36.40
  -4   5   1  344.37   37.40
   4   5  -1  305.17   40.80
  -4   5   1  354.76   44.50
  -4   5   1  325.67   38.10
   4   5  -1  331.37   43.30
  -4  -5   1  400.66   45.90
  -4  -5   1  284.97   37.60
   4  -5  -1  262.07   36.60
   4  -5  -1  335.67   40.40
  -4  -5   1  279.07   46.20
   4  -5  -1  289.17   48.00
   4   5   0   71.59   21.50
  -4   5   0   66.89   25.30
  -4   5   0   61.59   20.80
  -4   5   0   72.49   20.90
   4   5   0   31.90   18.00
   4   5   0   95.09   27.20
   4  -5   0   49.30   21.10
  -4  -5   0   62.39   23.60
  -4  -5   0   71.69   25.00
   4  -5   0   53.89   20.50
  -4  -5   0   49.10   18.50
   4  -5   0   37.00   18.70
   4   5   1 1292.27  103.29
   4   5   1 1484.15  104.49
  -4   5  -1 1536.15  105.69
   4   5   1 1295.97  107.39
  -4   5  -1 1337.57  104.19
  -4   5  -1 1471.45  113.49
  -4  -5  -1 1441.16  105.19
   4  -5   1 1481.55  115.69
  -4  -5  -1 1301.57  107.79
  -4  -5  -1 1547.75  107.99
   4  -5   1 1466.05  108.29
   4  -5   1 1473.75  107.69
   4   5   2   45.30   20.90
  -4   5  -2   26.00   16.70
   4   5   2   33.00   21.30
   4   5   2   29.10    9.30
   4   5   2   12.40   14.50
  -4   5  -2   70.99   26.70
  -4   5  -2   40.50   19.20
  -4  -5  -2   55.19   23.30
  -4  -5  -2   24.70   20.10
   4  -5   2   38.40   20.90
   4  -5   2   26.10   17.40
   4  -5   2   44.50   21.10
  -4   5  -3 2205.98  149.49
   4   5   3 1916.31  177.28
   4   5   3 2206.38  142.49
  -4   5  -3 2321.57  163.08
   4  -5   3 2107.79  158.58
  -4  -5  -3 2001.30  141.79
  -4  -5  -3 2117.19  157.08
   4  -5   3 2078.79  143.59
  -4  -5  -3 2300.67  147.29
  -4   5  -4  183.18   44.30
  -4   5  -4  176.58   38.00
   4   5   4  223.88   38.20
   4   5   4  157.18   32.50
   4   5   4  169.88   40.00
   4  -5   4  158.48   37.20
   4  -5   4  230.58   46.90
   4  -5   4  240.38   47.10
  -4  -5  -4  169.08   40.50
  -4  -5  -4  148.59   29.90
  -4  -5  -4  235.28   41.70
   4   5   5   -7.30   14.10
  -4   5  -5   -2.60   12.50
  -4   5  -5    2.90   19.90
   4   5   5   20.80   15.80
   4   5   5   19.50   18.10
  -4  -5  -5  -20.70   11.60
  -4  -5  -5    8.10    9.30
  -4  -5  -5  -18.20   14.20
   4  -5   5  -22.50   16.80
  -4  -5  -5   23.20   16.90
   4  -5   5   10.70   19.00
   4  -5   5   17.50   17.80
   4   5   6   92.29   24.20
  -4   5  -6   89.59   29.60
   4   5   6   55.89   22.00
   4   5   6   92.59   34.40
  -4   5  -6   85.79   33.70
  -4   5  -6   45.50   23.60
   4  -5   6   76.39   28.20
  -4  -5  -6   74.99   21.00
  -4  -5  -6   28.40   23.00
   4  -5   6   96.99   30.70
  -4  -5  -6   75.59   28.60
  -4  -5  -6  100.09   29.10
   4  -5   6   73.19   29.60
  -4   5  -7   -1.90   20.20
  -4   5  -7   -9.00   19.20
   4   5   7    7.60   15.50
  -4   5  -7   10.70   16.90
   4   5   7   10.70   15.10
   4   5   7   38.90   23.20
  -4  -5  -7   17.00   23.00
  -4  -5  -7   -1.90   11.20
   4  -5   7   13.70   19.60
  -4  -5  -7    4.70   18.20
  -4  -5  -7    1.10   19.00
   4  -5   7   11.90   20.50
   4  -5   7   -9.00   19.40
   4   5   8   48.70   28.40
   4   5   8   59.89   24.10
  -4   5  -8   64.29   26.70
  -4   5  -8   67.29   29.20
  -4   5  -8   -5.40   22.90
   4   5   8   63.59   23.60
  -4  -5  -8   35.30   28.40
  -4  -5  -8  138.69   38.10
   4  -5   8   25.10   19.50
   4  -5   8   17.30   20.60
  -4  -5  -8   73.09   28.70
  -4  -5  -8   29.20   16.50
   4  -5   8   41.60   28.20
  -4   5  -9   36.10   23.90
  -4   5  -9   64.39   40.30
  -4   5  -9   42.80   27.40
   4   5   9   33.60   21.30
   4   5   9   49.10   19.80
   4  -5   9   32.50   24.30
  -4  -5  -9   40.90   24.00
   4  -5   9  -11.00   29.30
  -4  -5  -9   43.40   25.80
   4  -5   9   10.90   22.40
  -4  -5  -9    9.10   25.00
  -4  -5  -9    5.70   14.70
  -4   5 -10   -5.80   23.30
   4   5  10    4.20   17.00
  -4   5 -10   33.40   32.70
  -4   5 -10    3.00   24.10
   4   5  10   26.40   20.80
   4   5  10  -22.50   26.50
  -4  -5 -10    9.20   29.60
  -4  -5 -10   28.80   23.30
   4  -5  10    5.30   22.20
  -4  -5 -10   18.30   29.70
   4  -5  10  -26.50   23.10
  -4   5 -11  -14.10   29.60
  -4   5 -11   -4.90   31.10
  -4  -5 -11   28.00   22.50
   4  -5  11    5.40   30.60
  -4  -5 -11   31.90   31.60
   4  -5  11   -1.30   24.20
  -4  -5 -11  -53.59   25.20
   4  -5  11  -13.70   24.70
   4   6 -12   79.39   45.80
   4   6 -12   23.30   26.70
   4  -6 -12   31.30   28.30
   4  -6 -12    6.90   11.00
  -4  -6  12   22.70   27.50
  -4  -6  12   11.00   26.60
   4   6 -11   16.20   20.70
   4   6 -11    2.00   24.30
  -4  -6  11   -9.10   24.40
  -4  -6  11  -51.49   24.60
  -4  -6  11  -33.60   21.30
   4  -6 -11   -1.70    8.60
   4  -6 -11   20.20   26.10
   4  -6 -11   37.00   23.80
   4   6 -10   38.40   24.60
   4   6 -10    9.20   17.00
   4  -6 -10   -4.80    7.50
   4  -6 -10   11.40    9.40
   4  -6 -10   27.00   26.60
  -4  -6  10  -17.80   18.70
   4  -6 -10    2.60    8.40
   4   6  -9   -2.10   19.20
   4   6  -9   27.90   25.70
  -4  -6   9  -35.40   16.40
   4  -6  -9   17.70   11.30
   4  -6  -9    2.80   18.80
  -4  -6   9    5.20   19.40
   4  -6  -9    4.60   10.90
   4  -6  -9  -17.40   14.40
   4  -6  -9    9.60    8.70
   4   6  -8   67.19   30.80
   4   6  -8   93.79   37.30
   4  -6  -8   54.49   14.50
  -4  -6   8   -5.60   20.70
   4  -6  -8   29.00   15.30
   4  -6  -8   14.00   20.60
   4  -6  -8  106.49   39.00
  -4  -6   8   75.49   30.60
   4  -6  -8   42.80   14.60
  -4   6   7   49.80   12.00
   4   6  -7   43.30   21.60
   4   6  -7   37.30   25.00
   4  -6  -7   58.59   16.20
   4  -6  -7   63.69   27.20
   4  -6  -7   48.90   15.50
   4  -6  -7   42.90   12.10
  -4  -6   7   35.00   22.90
   4  -6  -7   74.99   30.00
  -4  -6   7   41.00   21.50
  -4   6   6   44.00   13.10
   4   6  -6   25.10   20.00
   4   6  -6    9.10   19.40
   4  -6  -6   22.10   21.70
  -4  -6   6   86.19   31.00
   4  -6  -6   36.00   12.20
  -4  -6   6   50.49   12.70
   4  -6  -6   38.80   14.00
  -4  -6   6   55.89   23.90
   4  -6  -6   12.30   13.60
  -4   6   5   14.00   10.00
  -4   6   5   -2.10    8.20
   4   6  -5   -5.50   13.80
   4   6  -5   15.50   15.80
  -4   6   5    1.70    9.20
  -4  -6   5   30.60   19.40
   4  -6  -5    9.10    7.70
   4  -6  -5    2.80   11.20
   4  -6  -5    7.20   10.60
  -4  -6   5   -4.10   15.80
  -4  -6   5    8.10    9.00
   4   6  -4   -6.40   10.90
  -4   6   4   18.50   12.40
   4   6  -4   19.30   20.40
  -4   6   4   30.40   15.80
  -4   6   4   18.10   11.00
   4  -6  -4   -3.20    7.60
   4  -6  -4   24.00   10.90
  -4  -6   4    7.20   17.60
   4  -6  -4   30.10   15.80
  -4  -6   4   14.30   18.40
  -4  -6   4   14.10   11.70
  -4   6   3   12.10   12.70
   4   6  -3   -4.40   14.10
   4   6  -3    3.00   14.20
  -4   6   3    6.70   10.70
  -4   6   3   -0.70   10.00
   4  -6  -3   32.80   16.20
  -4  -6   3    7.20    8.70
   4  -6  -3   -5.20    7.90
  -4  -6   3  -19.00   13.50
   4  -6  -3    9.40   10.60
   4   6  -2   11.70   20.40
  -4   6   2   12.00   12.80
   4   6  -2   12.60   14.70
  -4   6   2   -1.00    9.10
  -4   6   2    0.80   11.50
  -4  -6   2   11.70   12.00
  -4  -6   2   23.20   27.40
   4  -6  -2   20.10   13.90
  -4  -6   2    7.10   15.30
   4  -6  -2    4.80   11.70
   4  -6  -2   26.60   19.30
   4   6  -1  786.52   73.09
  -4   6   1  836.02   65.39
   4   6  -1  741.93   72.29
  -4   6   1  800.52   74.09
  -4   6   1  712.13   65.99
   4  -6  -1  724.33   68.79
  -4  -6   1  786.32   73.79
   4  -6  -1  637.24   70.69
  -4  -6   1  742.03   69.89
   4  -6  -1  686.13   64.19
  -4  -6   1  745.03   72.49
   4   6   0  300.87   48.70
  -4   6   0  249.78   43.60
  -4   6   0  328.57   53.69
  -4   6   0  291.17   39.20
   4   6   0  324.17   50.09
  -4  -6   0  327.07   51.69
   4  -6   0  249.18   44.70
   4  -6   0  314.87   46.90
  -4  -6   0  350.96   45.30
   4  -6   0  189.88   44.40
  -4  -6   0  270.57   47.00
  -4   6  -1   76.59   31.60
   4   6   1  100.99   32.10
   4   6   1   79.79   25.80
  -4   6  -1   94.09   27.00
   4  -6   1  118.29   36.10
  -4  -6  -1   88.69   28.10
   4  -6   1   63.09   23.70
   4  -6   1   85.89   28.60
  -4  -6  -1   60.99   25.10
  -4  -6  -1   65.19   24.90
  -4   6  -2   39.50   19.30
  -4   6  -2   14.10   17.70
   4   6   2   47.50   21.50
   4   6   2   24.10   17.00
   4   6   2   13.90    7.70
  -4   6  -2  -10.00   15.60
  -4  -6  -2   25.10   20.60
  -4  -6  -2   11.50   18.90
   4  -6   2    9.90   16.40
   4  -6   2    8.10   19.10
  -4  -6  -2   42.50   21.10
   4   6   3   45.00   25.60
  -4   6  -3   51.39   21.80
   4   6   3   33.30   18.50
   4   6   3   30.60    5.80
   4   6   3   64.89   25.50
  -4   6  -3   48.50   28.60
  -4   6  -3   44.90   23.10
   4  -6   3   47.40   25.20
  -4  -6  -3   24.90   20.40
  -4  -6  -3   62.49   25.30
   4  -6   3   37.00   20.90
  -4  -6  -3   38.60   22.70
   4   6   4   11.50   15.50
   4   6   4    0.60   12.50
   4   6   4    2.60   13.90
  -4   6  -4   25.90   17.70
  -4   6  -4   25.20   15.40
  -4   6  -4    2.50   18.90
   4  -6   4   15.60   23.40
  -4  -6  -4    6.70   17.70
   4  -6   4  -17.40   17.40
   4  -6   4    7.70   13.90
  -4  -6  -4   10.00   17.30
  -4  -6  -4    3.90   16.90
   4   6   5    4.50   13.90
   4   6   5   -8.50   14.60
  -4   6  -5    0.60   15.50
   4   6   5    7.80   15.40
  -4   6  -5   23.00   26.20
   4  -6   5  -23.80   13.70
  -4  -6  -5  -25.10   13.90
  -4  -6  -5   -5.10    7.60
   4  -6   5   65.09   45.90
   4  -6   5    4.60   23.60
  -4  -6  -5   -3.20   17.70
  -4  -6  -5   18.80   17.60
  -4   6  -6    9.30   22.50
  -4   6  -6   14.40   15.80
   4   6   6   26.90   18.10
   4   6   6   27.10   17.60
   4   6   6    6.40   17.40
  -4  -6  -6   37.50   16.00
   4  -6   6  158.48   40.70
  -4  -6  -6   18.40   25.80
  -4  -6  -6   36.00   21.70
  -4  -6  -6   -1.60   17.60
   4  -6   6  -15.40   18.40
   4  -6   6   26.00   19.00
   4   6   7  -13.50   15.70
  -4   6  -7   11.30   15.70
  -4   6  -7   15.20   31.80
  -4   6  -7    0.80   21.90
   4   6   7  -46.10   15.50
  -4  -6  -7   -3.30   19.70
  -4  -6  -7   -6.80   12.70
   4  -6   7   33.00   28.10
  -4  -6  -7   48.70   24.50
   4  -6   7   -5.20   18.30
  -4  -6  -7   24.80   18.70
   4   6   8   59.89   23.10
  -4   6  -8   29.60   26.00
  -4   6  -8   19.80   20.40
  -4   6  -8   36.70   30.90
   4   6   8   45.80   22.70
  -4  -6  -8   17.40   20.70
   4  -6   8   27.30   25.90
  -4  -6  -8   21.00   30.60
   4  -6   8   30.00   25.20
  -4  -6  -8   71.59   31.00
  -4  -6  -8   -1.20   14.50
   4   6   9   35.40   22.90
  -4   6  -9   23.80   34.60
  -4   6  -9   17.00   32.10
   4   6   9   80.49   27.80
  -4   6  -9   95.59   31.10
   4  -6   9   64.89   28.80
  -4  -6  -9   94.69   31.50
  -4  -6  -9   63.39   35.30
   4  -6   9   57.89   42.10
  -4  -6  -9   65.89   34.10
   4  -6   9   71.99   36.30
  -4   6 -10  -43.00   22.30
   4   6  10    5.50   19.60
  -4   6 -10   14.10   36.10
  -4  -6 -10   -0.50   19.20
   4  -6  10    6.90   25.60
  -4  -6 -10  -10.20   21.80
   4  -6  10   11.00   33.20
  -4  -6 -10   -1.70   23.60
  -4  -6 -10  -51.59   25.30
   4   7 -11   -3.60   26.30
   4   7 -11    4.20   24.20
  -4  -7  11    7.40   27.70
   4  -7 -11    1.40    7.00
   4  -7 -11   42.40   23.60
   4  -7 -11   19.40   10.90
   4  -7 -11    3.30   11.60
   4   7 -10  -48.20   19.00
   4   7 -10  -13.30   20.80
  -4  -7  10  -17.50   22.30
   4  -7 -10    9.00   11.70
  -4  -7  10  -53.29   23.00
   4  -7 -10   -6.40   20.40
   4  -7 -10   -5.80    7.30
   4  -7 -10   21.60   12.50
   4  -7 -10  -21.70   18.50
   4   7  -9    6.00   23.60
   4   7  -9   53.39   29.30
   4  -7  -9   22.00   20.80
   4  -7  -9    7.10    8.60
  -4  -7   9    9.10   25.70
   4  -7  -9   34.90   15.60
   4  -7  -9   54.89   27.40
   4  -7  -9   25.90   15.40
   4   7  -8   12.80   24.10
  -4   7   8   17.00    7.70
   4   7  -8    5.20   23.70
  -4   7   8    7.40    6.70
   4  -7  -8   25.10   20.90
  -4  -7   8   33.90   24.40
  -4  -7   8  -11.50   17.30
   4  -7  -8   -8.10   15.20
   4  -7  -8   -9.60   13.30
   4  -7  -8    2.70    8.40
   4  -7  -8   22.00   14.50
  -4   7   7  -19.30    6.90
   4   7  -7  -13.90   22.30
  -4  -7   7  -10.70   18.40
   4  -7  -7   14.30   14.80
   4  -7  -7  -13.40   15.20
   4  -7  -7   -3.80    8.80
  -4  -7   7    1.10    7.20
  -4  -7   7   37.00   21.20
   4  -7  -7    5.80    8.10
   4  -7  -7  -10.30   20.20
  -4   7   6  127.89   24.60
  -4   7   6   97.79   24.10
   4   7  -6   99.79   36.90
   4   7  -6  105.99   33.50
  -4  -7   6  189.28   45.40
   4  -7  -6   95.29   25.80
   4  -7  -6  125.89   27.50
   4  -7  -6  101.19   20.60
  -4  -7   6   94.09   35.00
  -4  -7   6   87.59   19.10
   4  -7  -6  110.29   35.60
   4   7  -5   -4.50   14.80
  -4   7   5   -1.50   11.50
  -4   7   5   18.00   14.30
  -4   7   5    6.50   12.00
   4   7  -5   -3.30   21.80
   4  -7  -5   20.60   12.00
   4  -7  -5   -4.50   12.80
   4  -7  -5    3.90   11.10
  -4  -7   5   -7.50   13.50
  -4  -7   5   -7.00   13.70
  -4  -7   5    1.80   10.90
  -4   7   4  411.36   40.60
  -4   7   4  423.06   46.90
  -4   7   4  407.06   47.20
   4   7  -4  438.86   57.19
   4   7  -4  449.16   69.59
  -4  -7   4  483.15   60.79
   4  -7  -4  398.76   47.20
   4  -7  -4  356.16   56.19
   4  -7  -4  381.36   41.00
  -4  -7   4  375.56   44.20
  -4  -7   4  425.76   66.09
  -4   7   3    4.10   11.60
  -4   7   3    2.30   10.10
   4   7  -3    4.40   17.30
   4   7  -3   -3.70   16.30
  -4   7   3    7.70   12.50
  -4  -7   3    0.30   13.60
   4  -7  -3    2.80   10.30
  -4  -7   3    0.00   10.40
   4  -7  -3    0.10   10.50
   4  -7  -3    1.40   14.80
  -4  -7   3    7.00   18.70
  -4   7   2   29.80   21.50
   4   7  -2   36.40   22.10
  -4   7   2   58.79   18.50
  -4   7   2   80.19   24.50
   4   7  -2   49.50   24.30
   4  -7  -2   30.10   17.20
  -4  -7   2   61.79   26.40
   4  -7  -2   55.09   25.60
   4  -7  -2   29.30   19.30
  -4  -7   2   23.50   16.70
  -4  -7   2   54.19   24.90
  -4   7   1   16.10   17.70
   4   7  -1   14.30   17.60
  -4   7   1   -0.20   14.00
   4   7  -1   14.00   16.00
  -4   7   1    6.60   12.00
  -4  -7   1   -6.70   20.90
   4  -7  -1    6.40   10.80
  -4  -7   1    2.00   13.90
  -4  -7   1   13.60   17.70
   4  -7  -1  -13.30   10.30
   4  -7  -1    8.40   19.40
  -4   7   0  210.88   46.00
  -4   7   0  178.18   37.10
   4   7   0  196.88   44.20
   4   7   0  202.28   41.40
  -4   7   0  209.78   39.50
   4  -7   0  233.38   40.70
  -4  -7   0  147.79   36.90
  -4  -7   0  187.18   41.30
   4  -7   0  152.08   42.80
  -4  -7   0  142.09   35.50
   4  -7   0  173.98   38.90
  -4   7  -1   -2.00   14.40
  -4   7  -1    2.30   14.30
   4   7   1   -0.30   13.90
   4   7   1  -10.40   16.60
  -4   7  -1   -6.20   12.50
   4  -7   1   25.80   22.40
  -4  -7  -1   12.60   12.10
  -4  -7  -1    5.90   17.30
   4  -7   1   16.70   17.80
  -4  -7  -1  -17.60   12.50
   4   7   2  351.96   53.39
  -4   7  -2  364.56   62.59
  -4   7  -2  321.17   51.89
   4   7   2  289.97   48.00
  -4   7  -2  222.68   45.10
   4  -7   2  404.16   63.79
  -4  -7  -2  296.07   51.89
  -4  -7  -2  351.26   55.99
   4  -7   2  282.17   58.19
  -4  -7  -2  260.57   54.19
   4   7   3  663.13   69.99
  -4   7  -3  628.14   78.79
   4   7   3  624.44   39.90
  -4   7  -3  871.41   81.99
   4   7   3  678.73   67.69
  -4   7  -3  682.63   74.09
  -4  -7  -3  622.54   76.59
   4  -7   3  738.73   78.09
  -4  -7  -3  614.54   68.89
  -4  -7  -3  712.73   70.59
   4  -7   3  592.04   78.89
  -4   7  -4   24.30   21.90
  -4   7  -4   33.70   27.50
   4   7   4   55.39   24.80
   4   7   4   47.00   21.70
  -4   7  -4   54.69   27.10
   4  -7   4   32.80   28.30
   4  -7   4   49.50   25.90
  -4  -7  -4   53.09   24.00
  -4  -7  -4   44.60   27.30
  -4  -7  -4   32.70   19.90
   4  -7   4   52.29   26.60
   4   7   5   15.70   18.90
  -4   7  -5    8.80   27.40
  -4   7  -5   33.10   23.20
   4   7   5   -3.90   17.20
  -4   7  -5   39.50   20.10
  -4  -7  -5   -5.10   17.70
   4  -7   5   13.00   22.10
  -4  -7  -5   24.50   20.70
   4  -7   5  109.29   39.20
  -4  -7  -5   60.19   25.40
   4  -7   5   -3.10   23.30
   4   7   6    6.60   16.80
   4   7   6   -2.10   17.60
  -4   7  -6   37.60   28.00
   4  -7   6   57.79   30.20
   4  -7   6  -21.50   22.20
  -4  -7  -6   20.30   20.70
  -4  -7  -6  -18.50   10.20
  -4  -7  -6   14.70   20.90
  -4  -7  -6   -6.80   16.70
   4  -7   6    3.50   24.20
  -4   7  -7   90.49   40.80
   4   7   7   34.50   19.60
   4   7   7   -1.30   19.30
  -4  -7  -7  -22.40   20.00
  -4  -7  -7   58.39   28.00
   4  -7   7   25.60   30.60
   4  -7   7   20.30   25.00
  -4  -7  -7   39.80   28.50
  -4  -7  -7   23.70   15.70
  -4   7  -8    4.50   21.90
  -4   7  -8   28.20   26.50
  -4   7  -8   -0.30   26.20
   4   7   8  -10.60   18.40
   4   7   8  -25.30   13.00
  -4  -7  -8   22.90   23.20
  -4  -7  -8   49.90   24.60
  -4  -7  -8   28.30   28.70
   4  -7   8   27.30   26.10
  -4  -7  -8   -5.20   14.30
   4  -7   8  -24.80   23.50
   4   7   9   -4.40   18.50
  -4   7  -9   -5.00   28.60
  -4   7  -9   20.00   29.20
  -4  -7  -9   36.20   31.80
  -4  -7  -9   49.99   29.90
  -4  -7  -9   19.60   26.20
  -4  -7  -9  -11.20   15.20
   4  -7   9   35.60   27.10
  -4   7 -10  -37.50   26.70
   4   7  10    0.90   19.80
  -4   7 -10   84.19   40.90
   4  -7  10  -22.20   25.40
  -4  -7 -10   -7.40   29.70
  -4  -7 -10   19.90   36.10
  -4  -7 -10    5.00   27.70
  -4  -7 -10  -42.00   15.20
   4   8 -11   53.79   36.20
   4  -8 -11   73.89   36.40
   4  -8 -11   92.39   22.90
   4   8 -10   -0.20   25.70
   4  -8 -10  -33.80   25.10
   4  -8 -10   11.50   14.90
   4  -8 -10  -16.00   13.90
  -4  -8  10    4.20   26.60
   4   8  -9  -21.30   26.10
   4   8  -9    2.50   27.80
  -4  -8   9  -20.70   20.70
   4  -8  -9   26.90   20.80
  -4  -8   9  -56.89   20.00
   4  -8  -9   16.60   18.00
   4  -8  -9  -12.40   26.40
   4  -8  -9    7.90    6.90
   4  -8  -9   60.29   34.00
   4   8  -8    6.90   26.40
   4   8  -8   14.10   20.30
  -4   8   8   -2.80    9.30
   4  -8  -8   35.50   26.40
   4  -8  -8   -8.50   12.00
  -4  -8   8    3.10    7.20
   4  -8  -8  170.98   39.50
  -4  -8   8    4.30   25.70
   4  -8  -8   19.80    8.90
  -4  -8   8   10.10   10.90
   4  -8  -8  -16.10   31.00
   4   8  -7   36.10   28.70
   4   8  -7    6.10   25.90
  -4   8   7   45.70   19.10
  -4  -8   7   48.00   15.70
   4  -8  -7   42.90   31.90
   4  -8  -7   56.49   22.40
  -4  -8   7   78.99   38.60
   4  -8  -7   29.80   22.30
   4  -8  -7   39.10   17.50
   4  -8  -7   32.50   11.50
   4   8  -6   65.69   33.20
  -4   8   6   77.59   20.70
  -4   8   6   53.59   22.90
  -4   8   6   98.09   23.60
   4   8  -6   73.79   33.20
   4  -8  -6  102.89   27.40
   4  -8  -6   93.39   37.70
   4  -8  -6   52.49   15.00
  -4  -8   6  108.59   40.50
  -4  -8   6   80.19   22.00
   4  -8  -6   72.59   28.00
   4   8  -5 1477.05  132.69
  -4   8   5 1810.22  120.99
   4   8  -5 1629.24  138.59
  -4   8   5 1668.73  110.29
  -4   8   5 1679.63  119.69
  -4  -8   5 1747.13  120.29
   4  -8  -5 1853.41  168.78
   4  -8  -5 1765.72  123.39
  -4  -8   5 1749.43  140.09
   4  -8  -5 1417.86  108.59
   4   8  -4   20.10   15.60
  -4   8   4   41.70   19.00
   4   8  -4   21.70   20.70
  -4   8   4   -2.80   11.90
  -4   8   4   22.50   17.70
   4  -8  -4   36.80   16.70
  -4  -8   4   13.70   25.60
  -4  -8   4   20.30   22.10
   4  -8  -4   61.19   25.90
  -4  -8   4    8.80   15.30
   4  -8  -4   21.50   23.20
  -4   8   3 1694.03  130.29
  -4   8   3 1765.92  128.39
   4   8  -3 1764.52  142.49
  -4   8   3 2047.50  120.49
   4   8  -3 1708.33  138.89
  -4  -8   3 2045.20  147.49
   4  -8  -3 1772.12  131.89
  -4  -8   3 1772.42  131.19
   4  -8  -3 1515.85  118.79
  -4  -8   3 1540.25  140.19
   4  -8  -3 1728.53  137.39
   4   8  -2  402.96   64.69
  -4   8   2  377.66   59.79
  -4   8   2  359.46   55.19
   4   8  -2  495.15   73.09
  -4   8   2  438.16   47.10
   4  -8  -2  323.97   62.29
   4  -8  -2  351.46   76.19
   4  -8  -2  370.26   60.89
  -4  -8   2  325.67   62.79
  -4  -8   2  454.65   70.49
  -4  -8   2  310.17   53.19
  -4   8   1  183.58   39.10
  -4   8   1  153.18   49.30
  -4   8   1  229.18   48.10
   4   8  -1  141.19   38.80
   4   8  -1  235.68   47.80
   4  -8  -1  107.19   36.10
  -4  -8   1  195.48   47.80
  -4  -8   1  175.88   41.50
  -4  -8   1  195.48   47.10
   4  -8  -1  141.79   37.70
  -4   8   0    7.40   12.60
  -4   8   0  -12.70   11.70
   4   8   0   19.00   18.00
  -4   8   0   -3.20   13.80
   4   8   0    8.60   14.60
   4  -8   0    4.00   14.60
  -4  -8   0   21.40   20.00
  -4  -8   0   22.70   23.90
  -4  -8   0    1.30   13.40
  -4   8  -1   -8.70   13.20
   4   8   1   -7.20   12.50
  -4   8  -1   17.20   16.90
  -4   8  -1  -29.20   11.50
   4   8   1  -21.20   13.70
  -4  -8  -1   19.40   18.60
   4  -8   1   -1.80   17.90
  -4  -8  -1   -1.70   15.10
  -4  -8  -1   24.20   24.50
   4  -8   1   -4.90   12.70
   4   8   2   28.30   19.50
  -4   8  -2   31.40   20.10
   4   8   2   44.30   22.60
   4   8   2   35.20   15.00
  -4   8  -2   47.90   23.90
  -4   8  -2   69.09   32.90
  -4  -8  -2   43.90   24.80
  -4  -8  -2   36.20   21.00
   4  -8   2   19.80   24.60
   4  -8   2   45.10   21.00
   4   8   3  131.19   14.30
   4   8   3  120.89   34.10
   4   8   3  164.68   43.40
  -4   8  -3  120.99   35.90
  -4   8  -3  157.18   39.00
   4   8   3  132.79   14.70
  -4   8  -3  122.49   39.50
   4  -8   3  123.29   38.40
  -4  -8  -3  197.28   44.10
  -4  -8  -3  160.68   39.90
  -4  -8  -3  119.19   42.70
   4  -8   3  168.68   47.50
  -4   8  -4   19.60   20.20
   4   8   4   20.50   18.70
  -4   8  -4   -2.90   21.60
   4   8   4    4.00   17.60
  -4   8  -4  -14.90   20.80
  -4  -8  -4   39.20   23.20
   4  -8   4  -16.20   19.40
  -4  -8  -4  -10.80   16.70
   4  -8   4    2.50   24.30
  -4  -8  -4   39.40   22.70
   4   8   5  -26.20   15.60
   4   8   5   -1.40   15.80
  -4   8  -5    4.00   19.80
  -4   8  -5   14.70   27.60
   4  -8   5  -36.10   24.60
   4  -8   5   24.80   29.10
  -4  -8  -5    3.10   24.60
  -4  -8  -5   63.09   29.40
   4  -8   5   16.00   26.30
  -4  -8  -5   41.00   24.80
  -4   8  -6   13.80   25.80
   4   8   6  -17.20   16.40
   4   8   6  -14.00   16.50
   4  -8   6    1.00   28.00
  -4  -8  -6  -15.00   13.90
  -4  -8  -6   -1.80   21.10
  -4  -8  -6   -2.90   22.60
   4  -8   6  -24.30   17.20
  -4  -8  -6    0.40   21.50
   4  -8   6   -1.00   27.30
   4   8   7   12.80   22.60
  -4   8  -7   10.50   26.30
   4  -8   7  -15.60   18.90
   4  -8   7  -67.79   25.10
  -4  -8  -7   47.40   27.50
   4  -8   7   -4.20   43.00
  -4  -8  -7  -14.50   23.50
  -4  -8  -7   11.50   24.60
  -4  -8  -7   31.40   20.80
  -4   8  -8   28.00   30.40
  -4   8  -8   67.49   37.70
   4   8   8  -31.60   18.80
   4   8   8   39.10   33.60
  -4  -8  -8   35.00   27.40
  -4  -8  -8  -33.90   20.50
   4  -8   8  -15.90   26.60
  -4  -8  -8   -2.20   14.80
  -4  -8  -8   10.70   28.80
   4  -8   8   16.50   32.90
   4   8   9   21.90   31.30
   4   8   9  -14.60   20.10
  -4   8  -9   20.60   30.20
  -4  -8  -9    7.80   18.40
   4  -8   9   57.69   36.00
  -4  -8  -9  149.69   49.50
   4  -8   9  -35.20   23.70
  -4  -8  -9   40.30   34.60
  -4  -8  -9   44.50   32.00
   4   9 -10    2.70   34.40
   4   9 -10  -41.70   26.90
   4  -9 -10   40.20   31.40
   4  -9 -10    5.50   20.30
  -4  -9  10  -15.30   31.60
   4  -9 -10  -10.80   20.30
   4   9  -9    4.10   32.50
  -4   9   9   -1.60    8.70
   4   9  -9   39.30   31.90
   4  -9  -9    8.00   27.80
   4  -9  -9   10.30   15.60
   4  -9  -9   64.59   40.80
  -4  -9   9  -23.00   23.50
   4   9  -8  -15.20   28.60
   4   9  -8   19.20   29.30
  -4   9   8  -18.50   14.30
   4  -9  -8    9.70   21.70
   4  -9  -8   -0.20   14.70
   4  -9  -8    9.40   20.90
   4  -9  -8    0.20   21.50
  -4  -9   8    2.60    8.70
  -4   9   7    5.50   15.30
   4   9  -7   21.10   28.00
  -4   9   7   10.60   18.30
   4   9  -7  -23.20   22.80
  -4  -9   7   10.60   23.80
   4  -9  -7  -10.40   22.60
   4  -9  -7   14.00   16.20
  -4  -9   7   18.10   13.80
   4  -9  -7   41.20   30.60
  -4   9   6  207.58   39.20
   4   9  -6  267.47   60.79
   4   9  -6  158.98   42.10
  -4   9   6  114.69   24.30
  -4   9   6  139.79   33.50
   4  -9  -6  183.18   56.19
  -4  -9   6  289.07   61.99
   4  -9  -6  208.28   41.70
  -4  -9   6  173.68   35.50
   4  -9  -6  235.38   51.29
  -4   9   5  172.88   37.20
  -4   9   5  124.79   24.70
  -4   9   5  168.38   40.30
   4   9  -5  119.39   35.50
   4   9  -5   91.69   44.00
  -4  -9   5  145.09   32.30
   4  -9  -5  148.09   44.40
  -4  -9   5  236.08   54.19
   4  -9  -5  161.88   37.50
  -4   9   4   17.50   16.70
  -4   9   4   29.90   21.80
   4   9  -4   30.90   27.90
  -4   9   4    0.60   12.50
   4   9  -4   34.10   25.80
   4  -9  -4   50.69   25.10
   4  -9  -4   40.30   21.60
  -4  -9   4   -1.10   22.70
  -4  -9   4   43.10   30.40
  -4  -9   4   44.40   23.30
  -4   9   3  -20.30   14.40
   4   9  -3    4.50   19.40
   4   9  -3  -35.90   22.30
  -4   9   3   48.50   22.40
  -4   9   3   -1.60   14.90
  -4  -9   3   -4.90   20.90
  -4  -9   3   -2.70   14.00
  -4  -9   3   34.40   26.70
   4  -9  -3   -4.80   15.60
   4  -9  -3   11.10   18.60
  -4   9   2   74.19   24.20
   4   9  -2   68.79   28.20
   4   9  -2   84.99   40.50
  -4   9   2   59.09   31.00
  -4   9   2   69.39   27.70
   4  -9  -2   72.99   26.60
   4  -9  -2   88.69   36.80
  -4  -9   2   88.69   32.80
  -4  -9   2    8.20   20.20
  -4  -9   2   95.89   35.20
  -4   9   1  -29.60   12.60
  -4   9   1  -32.20   11.60
   4   9  -1   20.40   21.30
   4   9  -1   11.20   26.40
  -4   9   1   -9.30   17.40
   4  -9  -1    1.40   21.90
  -4  -9   1  -27.40   13.20
   4  -9  -1  -16.80   14.80
  -4  -9   1   27.40   26.00
   4   9   0  186.48   47.70
  -4   9   0  -15.80   14.50
  -4   9   0   21.90   21.60
  -4   9   0   -0.40   24.00
   4   9   0    0.30   15.30
  -4  -9   0   90.49   34.40
   4  -9   0    7.40   21.90
  -4  -9   0   18.20   23.10
   4  -9   0   43.20   31.20
  -4  -9   0   36.00   27.40
  -4   9  -1   19.20   23.70
  -4   9  -1   -1.10   12.60
   4   9   1    0.90   23.20
   4   9   1   13.30   12.70
  -4   9  -1   11.20   23.80
  -4  -9  -1   17.00   20.80
  -4  -9  -1   44.40   24.40
   4  -9   1   -5.40   28.70
  -4  -9  -1  -15.00   16.70
   4  -9   1    0.40   17.90
  -4   9  -2   -2.70   17.20
   4   9   2  -33.30   14.70
  -4   9  -2   -6.70   20.40
  -4   9  -2  -36.60   17.20
   4   9   2   -0.80   10.10
  -4  -9  -2  -22.60   15.60
  -4  -9  -2  -20.00   18.60
   4  -9   2   13.80   23.40
  -4  -9  -2   15.00   25.70
   4  -9   2    0.70   16.60
   4   9   3  138.69   16.50
  -4   9  -3  170.38   43.60
  -4   9  -3  153.88   39.10
  -4   9  -3  116.09   45.10
   4   9   3   95.59   33.70
   4   9   3  134.59   42.20
   4   9   3  146.49   17.00
  -4  -9  -3  199.08   45.40
   4  -9   3  130.89   40.80
  -4  -9  -3  138.09   45.40
  -4  -9  -3  176.88   45.60
   4  -9   3  127.19   48.10
   4   9   4   -5.40   17.00
  -4   9  -4   -0.30   27.70
   4   9   4  -12.10   23.70
  -4   9  -4    9.90   21.30
  -4   9  -4   -6.30   17.40
  -4  -9  -4   31.90   26.30
  -4  -9  -4  -27.90   16.60
   4  -9   4  -41.20   20.60
  -4  -9  -4   32.10   26.30
   4  -9   4   32.10   23.80
  -4   9  -5  -20.60   25.40
  -4   9  -5   43.80   34.40
   4   9   5    5.50   25.90
   4  -9   5  -15.90   22.10
  -4  -9  -5  -12.90   19.20
   4  -9   5  -20.10   26.60
  -4  -9  -5   16.80   26.60
  -4  -9  -5   21.30   28.40
   4  -9   5   28.20   25.20
  -4   9  -6   43.30   30.50
   4   9   6   30.70   28.10
  -4   9  -6   38.40   33.60
  -4   9  -6   83.89   40.50
   4   9   6   46.70   31.80
  -4  -9  -6   23.40   27.30
   4  -9   6    7.20   30.60
   4  -9   6   31.10   29.90
  -4  -9  -6   32.70   37.60
  -4  -9  -6   49.20   39.50
  -4   9  -7   18.20   31.80
   4   9   7   -9.30   21.20
   4   9   7    2.00   23.90
  -4  -9  -7   12.60   29.70
   4  -9   7   52.09   32.30
  -4  -9  -7    0.20   20.80
  -4  -9  -7   -1.70   19.60
   4  -9   7  -61.89   31.90
  -4  -9  -7   -1.00   19.80
  -4   9  -8   25.00   31.60
   4   9   8  -30.80   20.10
  -4  -9  -8  -22.10   16.50
  -4  -9  -8  -11.20   28.80
  -4  -9  -8  -13.80   26.30
   4  -9   8   26.90   37.00
  -4  -9  -8    6.20   29.00
   4  10  -9   77.79   44.80
   4 -10  -9   34.00   31.60
   4  10  -8  -57.19   27.00
  -4  10   8  -20.10   18.70
   4  10  -8   -0.50   21.60
   4 -10  -8  -23.90   27.40
   4 -10  -8   -5.30   18.10
   4 -10  -8   22.90   26.50
  -4 -10   8   -1.80   12.90
  -4 -10   8  -13.20   37.40
  -4  10   7   19.30   19.70
  -4  10   7    1.10   24.00
   4  10  -7   40.40   38.00
  -4 -10   7    5.90   26.70
  -4 -10   7  -15.20   13.30
   4 -10  -7    0.60   26.40
   4 -10  -7  -21.00   15.80
   4 -10  -7   19.50   34.70
  -4  10   6  -35.20   16.60
  -4  10   6  -22.50    9.80
  -4  10   6  -27.30   17.50
   4  10  -6  -51.39   22.10
   4  10  -6    3.90   25.30
  -4 -10   6  -17.40   22.20
   4 -10  -6   -8.80   21.50
   4 -10  -6  -43.20   18.00
  -4 -10   6   27.40   26.80
  -4 -10   6   14.50   24.20
   4 -10  -6   17.10   17.80
   4  10  -5   73.99   42.20
  -4  10   5   19.10   18.60
   4  10  -5   75.49   27.70
  -4  10   5  -37.10   19.00
  -4  10   5   40.30   18.40
   4 -10  -5   48.50   25.20
   4 -10  -5   49.60   29.50
  -4 -10   5   18.00   21.70
  -4 -10   5   24.50   25.60
   4 -10  -5   25.40   28.20
  -4 -10   5   58.79   32.10
  -4  10   4  368.96   60.99
   4  10  -4  387.46   75.79
   4  10  -4  347.47   62.69
  -4  10   4  335.67   43.50
   4 -10  -4  477.65   79.29
   4 -10  -4  355.26   61.99
  -4 -10   4  386.36   62.39
  -4 -10   4  328.17  104.99
  -4 -10   4  531.85   88.99
  -4  10   3   -7.00   13.70
   4  10  -3   23.90   28.20
   4  10  -3   26.30   22.40
  -4  10   3   -7.20   18.90
  -4  10   3   -5.20   16.10
  -4 -10   3  -79.09   26.80
  -4 -10   3    2.20   16.80
   4 -10  -3   18.60   20.40
  -4 -10   3   34.60   30.10
   4 -10  -3   10.90   31.80
  -4  10   2  -21.60   15.90
  -4  10   2  -38.40   15.50
   4  10  -2   -3.30   22.90
  -4  10   2   -1.30   15.80
   4  10  -2   32.40   26.00
  -4 -10   2  -12.70   26.80
  -4 -10   2  -15.80   20.30
   4 -10  -2   27.10   28.80
   4 -10  -2   27.20   22.20
  -4 -10   2    4.80   18.70
   4  10  -1   -2.70   23.20
  -4  10   1  -24.10   19.70
   4  10  -1  -18.20   13.10
   4  10  -1   -7.20   22.50
  -4 -10   1    1.80   20.90
  -4 -10   1    2.40   18.20
  -4 -10   1   29.50   25.90
   4 -10  -1   -1.10   19.70
   4 -10  -1   -3.70   16.70
  -4  10   0  -12.10   14.50
  -4  10   0  -11.30   18.80
   4  10   0  -11.50   15.30
   4  10   0    1.10   21.90
   4 -10   0   -6.90   21.10
  -4 -10   0   -9.60   25.50
   4 -10   0  -21.30   18.60
  -4 -10   0    4.10   26.40
  -4 -10   0    9.00   21.70
   4  10   1   16.70   28.70
  -4  10  -1  -39.30   19.00
   4  10   1   -6.90   12.30
  -4  10  -1   19.60   25.80
  -4 -10  -1   10.70   25.90
   4 -10   1   32.60   29.80
  -4 -10  -1   27.50   23.10
   4 -10   1   21.90   23.40
  -4 -10  -1   41.00   29.70
  -4  10  -2   96.79   34.20
   4  10   2   71.59   18.70
   4  10   2  155.78   44.70
  -4  10  -2   95.09   29.90
  -4  10  -2  107.69   38.20
   4 -10   2   95.39   37.20
  -4 -10  -2   64.59   34.20
   4 -10   2   20.40   34.20
  -4 -10  -2  167.88   45.10
  -4 -10  -2  100.39   38.30
   4  10   3   -9.70   22.30
   4  10   3  -13.80    6.90
   4  10   3   -6.30    6.30
  -4  10  -3   -4.70   23.30
   4  10   3    0.90   36.10
  -4  10  -3   17.50   29.00
   4 -10   3    2.20   18.10
  -4 -10  -3   -7.50   19.40
  -4 -10  -3   -4.00   20.40
   4 -10   3   13.70   30.30
  -4 -10  -3   21.00   27.60
  -4  10  -4   -1.10   23.70
   4  10   4  -12.70   20.30
   4  10   4  -29.30   21.80
  -4  10  -4  -25.40   24.40
  -4  10  -4   -5.60   21.00
   4 -10   4    9.80   26.20
  -4 -10  -4    2.40   21.10
  -4 -10  -4  -38.80   23.30
   4 -10   4  -26.60   29.30
  -4 -10  -4  -38.60   18.00
  -4  10  -5  111.09   44.40
  -4  10  -5   65.29   31.90
   4  10   5   42.30   29.00
  -4  10  -5   25.60   57.29
   4  10   5   -0.20   21.20
  -4 -10  -5   29.90   28.10
  -4 -10  -5   41.90   33.00
   4 -10   5   79.79   37.80
   4 -10   5   23.50   32.00
   4 -10   5  -31.20   31.80
  -4  10  -6   49.80   39.20
   4  10   6  -32.30   28.10
  -4  10  -6  -67.19   32.50
  -4 -10  -6   54.19   32.40
   4 -10   6    2.50   31.00
   4 -10   6  -63.39   31.80
  -4 -10  -6  -49.40   23.60
  -4 -10  -6   43.60   34.50
  -4  10  -7   30.90   29.10
   4  10   7    8.30   24.80
   4 -10   7   -6.20   28.90
  -4 -10  -7  -14.70   21.50
  -4 -10  -7   34.60   34.50
  -4 -10  -7   31.30   28.90
  -4 -10  -7   13.70   21.30
  -4  11   7  -12.00   28.10
   4  11  -7   27.10   30.00
   4  11  -7   43.70   49.10
  -4  11   7   -4.00   19.70
  -4 -11   7   32.20   33.80
   4 -11  -7  -27.10   28.80
   4 -11  -7    1.30   27.60
  -4 -11   7  -15.50   16.10
  -4  11   6  -18.00   11.70
  -4  11   6  -37.60   19.30
   4  11  -6  -40.70   37.20
  -4  11   6   21.00   30.50
   4  11  -6   25.70   35.70
  -4 -11   6   -7.90   22.60
  -4 -11   6  -15.00   16.60
   4 -11  -6    4.60   25.00
   4 -11  -6  -82.79   27.20
   4 -11  -6   -7.50   22.10
  -4  11   5  -24.60   13.80
  -4  11   5    5.00   23.50
   4  11  -5   -9.90   23.00
   4  11  -5  -17.30   23.40
  -4  11   5    9.50   19.90
   4 -11  -5  -24.20   30.50
  -4 -11   5   59.89   32.40
  -4 -11   5   23.90   19.10
   4 -11  -5   59.19   35.00
   4 -11  -5   10.40   17.00
  -4  11   4  148.19   38.80
   4  11  -4  181.08   61.19
  -4  11   4   98.09   36.50
   4  11  -4  157.68   44.50
  -4  11   4   77.09   25.70
  -4 -11   4  118.59   49.60
   4 -11  -4  166.88   46.00
  -4 -11   4   84.79   30.40
  -4 -11   4  157.28   51.69
   4 -11  -4  213.38   56.39
   4  11  -3   27.30   22.80
   4  11  -3    6.50   22.60
   4  11  -3   50.09   34.60
  -4  11   3    9.10   21.70
  -4  11   3   69.49   33.80
  -4  11   3  -24.60   19.50
   4 -11  -3  -20.40   28.20
  -4 -11   3   51.59   38.60
   4 -11  -3   73.79   32.90
  -4 -11   3   67.49   34.40
  -4 -11   3   18.20   22.70
   4  11  -2   39.90   30.70
   4  11  -2    9.60   32.60
  -4  11   2  -28.00   18.50
  -4  11   2    4.00   17.70
  -4  11   2   19.70   25.60
   4  11  -2   -7.20   21.30
   4 -11  -2   -9.70   30.20
  -4 -11   2    3.80   14.40
   4 -11  -2    1.20   20.60
  -4 -11   2  -24.90   19.60
   4  11  -1   24.30   31.10
  -4  11   1    7.10   23.20
   4  11  -1   -8.80   22.80
   4  11  -1    8.20   19.90
  -4  11   1  -37.20   20.40
  -4  11   1  -44.10   22.00
  -4 -11   1   24.10   28.60
  -4 -11   1   25.10   23.10
  -4 -11   1    4.30   28.00
   4 -11  -1  -60.59   30.20
   4 -11  -1   14.70   25.70
  -4  11   0  -24.10   22.10
   4  11   0  -16.30   17.80
   4  11   0  -65.19   21.90
  -4  11   0   -8.40   24.10
  -4 -11   0  -31.00   25.30
  -4 -11   0    5.90   22.40
  -4 -11   0   -3.60   25.50
   4 -11   0    0.80   29.00
   4 -11   0   -1.00   25.40
  -4  11  -1    2.90   27.50
  -4  11  -1   36.40   29.20
   4  11   1   18.60   16.10
   4  11   1   55.99   37.10
  -4 -11  -1    7.30   30.00
  -4 -11  -1   56.89   33.20
   4 -11   1   11.40   28.60
   4 -11   1   51.09   36.40
  -4 -11  -1   25.60   24.90
   4  11   2   -9.30   27.30
  -4  11  -2   47.40   36.10
   4  11   2   13.90   13.80
  -4  11  -2  -31.70   30.40
   4 -11   2  -18.60   25.20
  -4 -11  -2    2.80   23.90
  -4 -11  -2   13.70   26.90
  -4 -11  -2   12.00   34.70
   4  11   3   88.19   14.90
  -4  11  -3  143.79   51.39
   4  11   3   83.39   15.40
  -4  11  -3   99.49   42.40
   4  11   3   99.79   40.80
  -4 -11  -3   96.39   47.10
  -4 -11  -3  107.19   41.30
  -4 -11  -3  105.49   39.60
   4 -11   3   93.29   46.70
   4 -11   3  130.69   55.89
   4  11   4   68.89   32.00
  -4  11  -4   14.80   29.50
  -4 -11  -4  -12.20   22.40
  -4 -11  -4  -12.90   20.90
  -4 -11  -4  -83.49   28.20
  -4  11  -5   26.80   32.20
   4  11   5   66.79   30.70
  -4 -11  -5   73.29   39.40
   4 -11   5   19.50   37.80
  -4 -11  -5   14.00   25.30
  -4 -11  -5   17.80   29.90
  -4  12   5  -48.40   21.80
   4  12  -5   -4.00   31.70
  -4  12   5  -20.50   19.70
   4 -12  -5  -40.90   33.60
  -4 -12   5   40.30   40.70
   4 -12  -5    6.70   28.80
  -4 -12   5   -7.50   19.70
   4 -12  -5   18.90   24.80
   4  12  -4   81.69   32.80
  -4  12   4  -29.80   17.60
   4  12  -4  -17.90   37.40
  -4  12   4  -17.50   24.60
   4 -12  -4   -0.30   24.30
  -4 -12   4  -19.90   28.90
  -4 -12   4  -16.00   17.50
   4 -12  -4  -11.70   38.10
   4 -12  -4    2.10   23.60
  -4  12   3   -1.00   20.80
   4  12  -3   25.90   37.80
  -4  12   3   20.20   27.20
   4 -12  -3   16.30   24.00
   4 -12  -3   21.40   38.50
  -4 -12   3    6.90   22.60
  -4 -12   3    3.80   32.10
  -4  12   2  -12.80   22.30
   4  12  -2   14.80   33.80
  -4  12   2   -5.60   24.10
   4  12  -2  -10.40   20.10
  -4 -12   2  225.68   78.39
  -4 -12   2   29.60   32.10
   4 -12  -2  -27.60   36.80
   4 -12  -2   72.99   38.40
  -4 -12   2   -1.20   25.20
   4  12  -1  -22.60   21.90
  -4  12   1   -7.20   27.70
  -4  12   1   52.39   35.60
   4  12  -1    3.90   33.70
   4 -12  -1  -73.89   34.30
  -4 -12   1   39.70   29.30
  -4 -12   1    8.70   34.50
   4 -12  -1   52.09   32.70
   4  12   0   10.20   21.70
  -4  12   0  -22.80   27.20
   4  12   0   11.80   29.60
  -4  12   0   36.00   35.90
   4 -12   0  -14.80   30.60
   4 -12   0   19.50   34.00
  -4 -12   0  -19.50   36.50
  -4 -12   0   49.10   28.00
  -4 -12   0    9.00   30.00
  -4  12  -1    4.10   24.40
   4  12   1  -27.50   29.10
  -4 -12  -1   76.79   41.30
  -4 -12  -1 -102.39   58.99
   4 -12   1  -27.40   20.70
  -4 -12  -1   29.20   29.00
   4 -12   1  -42.00   33.70
  -4  12  -2  -19.10   32.70
   4  12   2   21.30   31.70
  -4  12  -2   23.60   29.50
   4  12   2   -3.90   12.40
  -4 -12  -2    9.90   29.00
   4 -12   2  -82.09   38.10
  -4 -12  -2   -1.20   21.60
  -4 -12  -2   94.09   55.39
   4 -12   2    7.10   30.90
   4  12   3  -13.30    6.90
   4  12   3   -9.10   11.30
  -4  12  -3  -18.90   29.60
   4  12   3   24.30   29.10
  -4 -12  -3  -14.60   26.30
  -4 -12  -3  -37.40   17.50
  -4 -12  -3   44.60   43.10
   4 -12   3  -56.49   22.30
   5   0 -13    8.00   10.10
   5   0 -13  -11.80    9.10
   5   0 -13  -33.00   11.70
   5   0 -12  111.69   25.10
   5   0 -12  116.29   19.10
  -5   0  12   78.59   36.20
  -5   0  11   -5.30   19.40
   5   0 -11   10.80   11.70
   5   0 -11   -4.30   11.50
   5   0 -11   12.50   10.90
   5   0 -10  192.38   32.20
   5   0 -10  162.78   20.80
  -5   0  10  153.58   40.20
   5   0 -10  153.58   28.80
   5   0  -9   -2.60    5.90
  -5   0   9    7.20   15.50
   5   0  -9   -7.40    8.00
   5   0  -8  257.07   23.80
   5   0  -8  283.57   30.00
  -5   0   8  198.68   40.80
   5   0  -8  223.08   24.40
   5   0  -7    3.30    6.40
   5   0  -7    3.50    5.00
   5   0  -7    1.80    6.50
  -5   0   7   -2.20   13.30
   5   0  -6  257.67   22.90
   5   0  -6  190.18   34.70
   5   0  -6  241.98   22.70
  -5   0   6  244.68   19.80
  -5   0   6  198.28   37.90
  -5   0   6  234.58   18.90
   5   0  -5   -3.20    7.70
  -5   0   5   -2.40   10.60
  -5   0   5    2.40    5.50
   5   0  -5   -0.10    5.30
  -5   0   5   -0.80    1.90
   5   0  -5   -0.90    6.70
   5   0  -4   19.60    8.60
   5   0  -4   25.60   13.10
  -5   0   4   32.80    9.60
   5   0  -4   21.60   11.50
   5   0  -4   32.40    9.60
  -5   0   4    7.30   10.10
   5   0  -3    1.00    6.60
   5   0  -3   -2.30    7.30
   5   0  -3   -3.60    7.10
  -5   0   3   -8.30    6.00
   5   0  -3   -1.90    8.70
  -5   0   3   10.90    8.10
  -5   0   3    0.10    7.70
  -5   0   2 1316.07   85.09
   5   0  -2 1227.88   81.99
   5   0  -2 1250.57   79.89
  -5   0   2 1207.58   85.29
   5   0  -2 1338.97   85.69
  -5   0   2 1319.07   83.89
   5   0  -2 1346.87   82.19
  -5   0   2 1299.17   81.49
   5   0  -2 1212.38   84.19
  -5   0   1   -4.50    9.90
   5   0  -1    4.10   10.30
   5   0  -1    3.50    8.60
  -5   0   1   -4.20    9.50
   5   0  -1   10.70   10.90
   5   0  -1   -7.50   10.50
  -5   0   1   10.70   13.20
   5   0  -1    5.20    6.00
  -5   0   0 2861.01  173.18
   5   0   0 2492.55  166.08
   5   0   0 2852.41  167.98
  -5   0   0 3118.19  171.38
  -5   0   0 2977.30  171.58
   5   0   0 2802.92  171.98
   5   0   0 2866.91  159.98
  -5   0   0 2941.91  174.58
   5   0   0 3269.27  183.88
  -5   0  -1    8.50   16.40
  -5   0  -1   -2.40    9.10
  -5   0  -1   12.50   11.60
   5   0   1    5.10   11.90
  -5   0  -1   -1.40   13.80
   5   0   1   -4.00    8.80
   5   0   1   -2.60    9.00
   5   0   1   -3.10    9.80
   5   0   2  124.69   27.10
  -5   0  -2  168.18   28.00
  -5   0  -2  165.18   24.50
   5   0   2  147.19   30.70
   5   0   2  121.69   22.10
  -5   0  -2  106.39   27.60
   5   0   2  147.59   26.50
  -5   0  -2  136.19   29.60
   5   0   3   10.70   14.10
   5   0   3   -1.70   11.30
  -5   0  -3   10.30   11.30
  -5   0  -3    5.50   13.00
   5   0   3    3.30   11.00
   5   0   3   -2.10   13.00
  -5   0  -3   -0.10   11.70
  -5   0  -3   26.20   16.10
  -5   0  -4 6451.35  369.86
   5   0   4 6548.84  368.06
  -5   0  -4 6600.14  377.56
  -5   0  -4 6822.02  383.26
   5   0   4 6637.74  371.36
  -5   0  -4 7117.09  368.26
   5   0   4 6171.98  374.56
   5   0   4 6690.53  360.26
   5   0   4 5871.51  376.26
  -5   0  -5   14.70   18.10
  -5   0  -5    0.50   17.20
  -5   0  -5    8.20   13.00
   5   0   5  -23.80    9.90
  -5   0  -5   -4.80   13.90
   5   0   5   18.60   26.00
   5   0   5   10.10   14.50
   5   0   5    8.40    7.80
  -5   0  -6  249.48   38.20
   5   0   6  196.68   40.80
  -5   0  -6  287.57   43.70
  -5   0  -6  197.38   41.40
  -5   0  -6  291.07   49.70
   5   0   6  194.38   30.60
   5   0   6  216.88   38.90
   5   0   7   -6.90   14.40
   5   0   7   -9.90    7.20
   5   0   7   -3.60   14.60
  -5   0  -7   -1.20   17.70
  -5   0  -7  -20.60   15.50
  -5   0  -7  -10.10   10.90
  -5   0  -7   -1.70   17.70
  -5   0  -8  255.67   54.09
   5   0   8  193.08   37.90
  -5   0  -8  219.58   49.50
   5   0   8  216.18   49.10
   5   0   8  195.18   36.10
  -5   0  -8  317.97   48.10
  -5   0  -8  267.17   43.00
   5   0   8  223.98   39.70
   5   0   9   -7.90    9.90
  -5   0  -9  -22.80   17.20
  -5   0  -9  -16.70   26.00
   5   0   9  -15.50   14.60
  -5   0  -9   15.30   15.50
  -5   0  -9   -7.30   19.60
   5   0   9   -1.50   21.20
   5   0   9   16.90   23.40
  -5   0 -10   -1.20   25.50
   5   0  10   -0.40   18.70
  -5   0 -10  -33.70   20.00
  -5   0 -10   19.60   20.30
  -5   0 -10    1.80   24.70
   5   0  10   -6.10   13.80
   5   0  10  -19.80   19.70
   5   0  11  -22.30   28.00
  -5   0 -11   20.90   35.10
   5   0  11   26.80   22.70
  -5   0 -11  -33.90   22.40
  -5   0 -11   17.60   32.60
   5   0  11    3.60   19.90
   5   1 -13  -21.70   11.30
   5   1 -13   26.50   14.10
   5   1 -13   14.30   16.30
   5  -1 -13  -24.60   13.00
  -5  -1  13   16.60   32.50
  -5   1  12   10.80   23.20
   5   1 -12   88.39   19.30
   5   1 -12   88.89   22.50
   5   1 -12  171.58   29.00
   5  -1 -12  121.69   32.40
  -5  -1  12  109.79   38.00
   5   1 -11   37.90   14.20
  -5   1  11   33.80   25.00
   5   1 -11   91.99   19.90
   5   1 -11   79.59   21.60
  -5  -1  11   51.69   29.40
   5  -1 -11   72.29    7.80
   5  -1 -11   64.79   22.50
   5  -1 -11   74.99    8.50
   5   1 -10   18.20   15.50
  -5   1  10   19.70   18.50
   5   1 -10   21.90   11.50
   5  -1 -10   20.50   17.40
  -5  -1  10   26.10    8.90
  -5  -1  10   55.89   28.90
   5  -1 -10   17.40    6.10
  -5  -1  10    5.50    8.40
   5  -1 -10   24.20    5.80
   5   1  -9    3.80    6.50
  -5   1   9    6.20   15.70
   5   1  -9   -7.00    9.70
   5   1  -9   -7.20    9.80
   5  -1  -9    2.30   10.80
   5  -1  -9   -6.80    3.20
  -5  -1   9    1.70    6.60
  -5  -1   9   -1.30    7.50
   5  -1  -9   15.80   17.10
   5  -1  -9   -3.60    3.50
   5   1  -8   19.20   12.10
  -5   1   8   -1.30   13.70
   5   1  -8    8.00    6.40
   5   1  -8   -0.20    7.90
  -5  -1   8   52.59   23.40
  -5  -1   8    9.70    8.80
   5  -1  -8    6.20    3.50
   5  -1  -8    1.20   12.80
   5  -1  -8   13.30   11.80
   5  -1  -8   14.40    3.80
  -5   1   7   62.89   22.80
   5   1  -7   66.29   12.60
   5   1  -7   93.99   19.00
   5   1  -7   92.59   18.90
   5  -1  -7   93.89    8.80
  -5  -1   7   84.29   27.30
  -5  -1   7   98.19   18.40
   5  -1  -7  102.59    8.80
   5  -1  -7  106.29   23.80
  -5   1   6    3.90   10.80
   5   1  -6   -0.10    6.70
   5   1  -6    3.80    4.80
   5   1  -6    1.40    8.60
   5  -1  -6    1.20    3.00
  -5  -1   6   -0.50   11.50
   5  -1  -6    5.20    3.50
   5  -1  -6   -1.20   10.00
  -5  -1   6    2.00    6.70
   5  -1  -6  -10.00    8.70
   5   1  -5 1049.89   67.89
  -5   1   5 1075.29   85.39
  -5  -1   5 1154.58   87.49
   5  -1  -5  987.60   58.49
  -5  -1   5 1027.80   67.09
  -5  -1   5  936.51   67.39
   5  -1  -5  958.10   73.29
   5  -1  -5  963.00   82.79
   5  -1  -5  930.21   59.29
  -5   1   4   21.90   12.10
   5   1  -4   36.70   12.10
  -5   1   4   15.80    6.20
   5   1  -4   28.30   10.60
   5   1  -4    9.40    6.40
   5  -1  -4   16.30   11.00
  -5  -1   4   12.80   10.30
  -5  -1   4   22.70   10.70
   5  -1  -4   12.80    7.20
  -5  -1   4   24.10   11.50
   5  -1  -4    9.20   11.20
   5  -1  -4   15.50    7.20
  -5   1   3   10.80   10.90
  -5   1   3   15.70    7.50
   5   1  -3   13.20    7.20
   5   1  -3   13.30   10.60
   5   1  -3    7.30   10.30
  -5   1   3   17.80    9.70
   5  -1  -3   11.80   10.10
  -5  -1   3   20.50   12.70
  -5  -1   3    5.60    9.60
   5  -1  -3   11.10    9.70
  -5  -1   3    2.50    7.70
   5  -1  -3   26.80   11.50
   5  -1  -3   10.70    7.70
   5   1  -2 3098.19  192.88
  -5   1   2 3414.16  194.88
   5   1  -2 3691.43  193.98
  -5   1   2 3487.25  195.58
  -5   1   2 3563.44  194.68
   5   1  -2 3199.28  190.28
   5  -1  -2 3309.47  189.18
  -5  -1   2 3037.60  191.28
   5  -1  -2 3297.27  192.98
  -5  -1   2 3567.24  191.08
   5  -1  -2 3340.77  197.18
  -5  -1   2 3328.27  195.68
  -5  -1   2 3606.84  196.48
  -5   1   1  252.57   28.30
   5   1  -1  206.58   25.80
   5   1  -1  220.48   26.10
  -5   1   1  258.47   29.60
   5   1  -1  204.48   26.70
   5   1  -1  218.68   28.50
  -5   1   1  237.08   30.30
  -5  -1   1  192.48   24.30
[truncated: 710,226 more chars]
